# Supplementary material for: How Often Are Antibiotic-Resistant Bacteria Said to “Evolve” in the News?
Source: PLoS One. 2016 Mar 2;11(3):e0150396. doi: 10.1371/journal.pone.0150396 (PMC4775048; doi:10.1371/journal.pone.0150396)
Supplement: S1 Table — (XLSX) [file pone.0150396.s003.xlsx]

## Sheet: Sheet1
S1 Table. List of Articles Examined. How often do bacteria "evolve" resistance to antibiotics in the news? Nina Singh, Matthew Sit, Deanna Chung, Ana A. Lopez, Ranil Weerackoon and Pamela J. Yeh, 2016
Newspaper	Article Title	URL	Author	Date	Evolve?	Other Words Used
Chicago Sun Times (Illinois, United States)	Abbott to seek U.S. OK to market new antibiotic	http://infoweb.newsbank.com/resources/doc/nb/news/0EB36E63160BE109?p=AWNB	Patricia Moore	1989-06-15	No	develop
Chicago Sun Times (Illinois, United States)	Going all-out to stop the runny nose	http://infoweb.newsbank.com/resources/doc/nb/news/0EB3739DE068D65A?p=AWNB	Susan Figliulo, Health and Fitness News Service	1992-03-02	No	develop
Chicago Sun Times (Illinois, United States)	Abuse Dilutes Antibiotics' Power - Weakened Efficacy Of Wonder Drugs Becoming Common	http://infoweb.newsbank.com/resources/doc/nb/news/0EB4213C124E875B?p=AWNB	Sandra G. Boodman, Washington Post	1993-06-07	No	develop, mutate
Chicago Sun Times (Illinois, United States)	Miracle Drugs - Abuse Weakens Power to Cure	http://infoweb.newsbank.com/resources/doc/nb/news/0EB4221385CA4E1B?p=AWNB	Tami Bartlett	1995-02-26	No	rise, develop
Chicago Sun Times (Illinois, United States)	Germs Are Fighting Back - Antibiotics Are Losing Ground To Some	http://infoweb.newsbank.com/resources/doc/nb/news/0EB42240D92015D3?p=AWNB	GREG BEAUBIEN, SPECIAL TO THE SUN-TIMES	1995-09-23	Yes	increase, mutate
Chicago Sun Times (Illinois, United States)	Antibiotics no cure-all - Chilling news for winter ills	http://infoweb.newsbank.com/resources/doc/nb/news/0EB423375D43F362?p=AWNB	LATE SPORTS FINAL	1997-09-17	No	emerge
Chicago Sun Times (Illinois, United States)	Once-curable diseases now kill because of antibiotic abuse	http://infoweb.newsbank.com/resources/doc/nb/news/0EB4235F8D1D34B5?p=AWNB	Dr. Kenneth Walker	1997-11-30	No	develop
Chicago Sun Times (Illinois, United States)	Antibiotics losing war vs. germs in children	http://infoweb.newsbank.com/resources/doc/nb/news/0EB4237FF74C1BB8?p=AWNB	JIM RITTER	1998-02-25	Yes	emerge, develop, increase, mutate
Chicago Sun Times (Illinois, United States)	Protein fights bugs resistant to antibiotics	http://infoweb.newsbank.com/resources/doc/nb/news/0EB4238D654E3C20?p=AWNB	THOMAS H. MAUGH II, LOS ANGELES TIMES	1998-04-17	No	develop, mutate
Chicago Sun Times (Illinois, United States)	On staph alert	http://infoweb.newsbank.com/resources/doc/nb/news/0EB423EB4512E716?p=AWNB	JIM RITTER	1999-01-29	Yes	develop
Chicago Sun Times (Illinois, United States)	Antibiotic-resistant bugs studied	http://infoweb.newsbank.com/resources/doc/nb/news/0EB423F48A86EB74?p=AWNB	Medical Tribune News Service	1999-02-10	No	develop
Chicago Sun Times (Illinois, United States)	Planting the seeds of misinformation	http://infoweb.newsbank.com/resources/doc/nb/news/0EB42443A6E28B9E?p=AWNB	Abigail Salyers	1999-11-15	Yes	increase
Chicago Sun Times (Illinois, United States)	Area doctors on alert for new illnesses	http://infoweb.newsbank.com/resources/doc/nb/news/0EB42475F270D1F0?p=AWNB	JIM RITTER	2000-04-27	No
Chicago Sun Times (Illinois, United States)	AMA may oppose antibacterial soaps	http://infoweb.newsbank.com/resources/doc/nb/news/0EB42481D07DF44A?p=AWNB	JIM RITTER	2000-06-12	No	mutate
Chicago Sun Times (Illinois, United States)	Bacteria pose rising threat - But new antibiotics could reverse trend	http://infoweb.newsbank.com/resources/doc/nb/news/0EB424B62C650A9D?p=AWNB	LINDA A. JOHNSON	2000-12-28	No	rise
Chicago Sun Times (Illinois, United States)	Drug-resistant STD leads to new treatments	http://infoweb.newsbank.com/resources/doc/nb/news/1028DFCB0CFC8E0E?p=AWNB	Lori Rackl	2004-04-27	No	rise
Chicago Sun Times (Illinois, United States)	County agency wants EPA to cut anti-bacterial agents found in soap	http://infoweb.newsbank.com/resources/doc/nb/news/1131796386F59208?p=AWNB	Gary Wisby, The Chicago Sun-Times	2006-07-25	No	develop
Chicago Sun Times (Illinois, United States)	Phase out antibiotics in livestock, poultry	http://infoweb.newsbank.com/resources/doc/nb/news/11327A491227A4E0?p=AWNB	Richard Wood, The Chicago Sun-Times	2006-07-28	No	develop
Chicago Sun Times (Illinois, United States)	Advanced Life Sciences' antibiotic nears OK	http://infoweb.newsbank.com/resources/doc/nb/news/1179192F38C4F198?p=AWNB	Francine Knowles, The Chicago Sun-Times	2007-02-27	Yes
Chicago Sun Times (Illinois, United States)	FDA turning resistant to the public interest	http://infoweb.newsbank.com/resources/doc/nb/news/118C1EEA11CD05A8?p=AWNB	The Chicago Sun-Times	2007-04-26	No	emerge, develop, increase
Chicago Sun Times (Illinois, United States)	Ban antibiotics for healthy food animals	http://infoweb.newsbank.com/resources/doc/nb/news/12F6127765DC9C98?p=AWNB	The Chicago Sun-Times	2010-04-28	Yes	emerge
Chicago Sun Times (Illinois, United States)	Preventive medicine keeps cattle healthy and strong	http://infoweb.newsbank.com/resources/doc/nb/news/12F7BA5B99424730?p=AWNB	Steve Foglesong, The Chicago Sun-Times	2010-05-02	No
Chicago Sun Times (Illinois, United States)	No benefits for most, and side-effects are possible Study: Too many asthmatic kids being given antibiotics	http://infoweb.newsbank.com/resources/doc/nb/news/137927BA04A83708?p=AWNB	MONIFA THOMAS; Health Reporter; with MONIFA THOMAS, mjthomas@suntimes.com	2011-05-31	No
Chicago Sun Times (Illinois, United States)	All but the smoking gun	http://infoweb.newsbank.com/resources/doc/nb/news/137D6FA0360BD0C0?p=AWNB	Commentary	2011-06-13	No	emerge
Chicago Sun Times (Illinois, United States)	FDA limits antibiotic in livestock because of possible effect on people	http://infoweb.newsbank.com/resources/doc/nb/news/13C159AC19755D50?p=AWNB	News	2012-01-05	No	increase
Chicago Sun Times (Illinois, United States)	editorialS Don’t fear Ebola — beware of superbugs	http://infoweb.newsbank.com/resources/doc/nb/news/150C3EBB297140C0?p=AWNB	Editorials	2014-10-05	Yes	rise
Cleveland Plain Dealer (Ohio, United States)	FILLINGS LINKED TO DRUG-RESISTANT BACTERIA	http://infoweb.newsbank.com/resources/doc/nb/news/0F80740849B78CA6?p=AWNB	GINA KOLATA NEW YORK TIMES	1993-05-18	No
Cleveland Plain Dealer (Ohio, United States)	REPORT BLAMES DOCTORS FOR TB RISE	http://infoweb.newsbank.com/resources/doc/nb/news/0F8075E014C0F388?p=AWNB	SCRIPPS HOWARD	1993-07-13	No	rise
Cleveland Plain Dealer (Ohio, United States)	BACTERIA EVOLVE BEYOND CONTROL OF ANTIBIOTICS	http://infoweb.newsbank.com/resources/doc/nb/news/0F807C7399C64B1F?p=AWNB	ASSOCIATED PRESS	1994-02-20	Yes	develop
Cleveland Plain Dealer (Ohio, United States)	ANTIBIOTIC RESISTANCE COULD BE GROWING	http://infoweb.newsbank.com/resources/doc/nb/news/0F807DD02CD8AC9E?p=AWNB	LAUREL HOPWOOD and MICHAEL FOX	1994-10-29	No	emerge, develop, increase
Cleveland Plain Dealer (Ohio, United States)	FEARING DRUG RESISTANCE	http://infoweb.newsbank.com/resources/doc/nb/news/0F80844AB3765A20?p=AWNB	LINDA A. JOHNSON ASSOCIATED PRESS	1995-04-04	Yes	emerge, develop, increase, mutate
Cleveland Plain Dealer (Ohio, United States)	ANTIBIOTICS LOSING POWERS NEW BACTERIA STRAIN IS RESISTANT	http://infoweb.newsbank.com/resources/doc/nb/news/0F80844BA8121472?p=AWNB	LINDA A. JOHNSON ASSOCIATED PRESS	1995-04-04	No	develop, increase
Cleveland Plain Dealer (Ohio, United States)	COMMON ILLS OUTRACING CURES, SCIENCE WARNS	http://infoweb.newsbank.com/resources/doc/nb/news/0F8084834815823D?p=AWNB	LEE BOWMAN SCRIPPS HOWARD	1995-05-23	Yes	mutate
Cleveland Plain Dealer (Ohio, United States)	PENICILLIN FAILING IN WAR ON MICROBES	http://infoweb.newsbank.com/resources/doc/nb/news/0F80851B7220BDCC?p=AWNB	TERENCE MONMANEY LOS ANGELES TIMES	1995-08-24	No	emerge
Cleveland Plain Dealer (Ohio, United States)	HOSPITALS TRY TO HEAD OFF EVOLUTION OF `SUPER BUG'	http://infoweb.newsbank.com/resources/doc/nb/news/0F8085A489FE7642?p=AWNB	DANIEL Q. HANEY ASSOCIATED PRESS	1995-09-19	Yes	rise, emerge
Cleveland Plain Dealer (Ohio, United States)	ANTIBIOTICS LOSE POWER AGAINST ACNE	http://infoweb.newsbank.com/resources/doc/nb/news/0F808CC8897D29F5?p=AWNB	SHARI ROAN LOS ANGELES TIMES	1996-05-14	No	develop
Cleveland Plain Dealer (Ohio, United States)	DEADLY STAPH GERM BECOMING RESISTANT TO KNOWN ANTIBIOTICS	http://infoweb.newsbank.com/resources/doc/nb/news/0F80C6A963E92E4A?p=AWNB	TARA MEYER ASSOCIATED PRESS	1997-05-29	No
Cleveland Plain Dealer (Ohio, United States)	RESISTANT BACTERIA GENES MANIPULATED	http://infoweb.newsbank.com/resources/doc/nb/news/0F80CAC15656C512?p=AWNB	PAUL RECER ASSOCIATED PRESS	1997-08-05	No	increase
Cleveland Plain Dealer (Ohio, United States)	POTENT MICROBE RESISTS ANTIBIOTIC OF LAST RESORT	http://infoweb.newsbank.com/resources/doc/nb/news/0F80CB318C10CF49?p=AWNB	TARA MEYER ASSOCIATED PRESS	1997-08-22	No	rise, emerge, develop
Cleveland Plain Dealer (Ohio, United States)	ANTIBIOTIC USE FOR COLDS BREEDS SUPER GERMS	http://infoweb.newsbank.com/resources/doc/nb/news/0F80CC03DA08C301?p=AWNB	BRENDA C. COLEMAN ASSOCIATED PRESS	1997-09-17	No	emerge
Cleveland Plain Dealer (Ohio, United States)	ANTIBIOTIC-RESISTANT BACTERIA POSE WORLD HEALTH WOES	http://infoweb.newsbank.com/resources/doc/nb/news/0F80CFBB4DCCF308?p=AWNB	RON HAYBRON	1998-03-29	No	emerge, develop, increase, mutate
Cleveland Plain Dealer (Ohio, United States)	PROTEIN MAY BECOME WEAPON AGAINST STAPH	http://infoweb.newsbank.com/resources/doc/nb/news/0F80CFD435DB1482?p=AWNB	LAURAN NEERGAARD ASSOCIATED PRESS	1998-04-17	No	rise, develop, mutate
Cleveland Plain Dealer (Ohio, United States)	MAN DIES AFTER INFECTION FROM SUPERGERM	http://infoweb.newsbank.com/resources/doc/nb/news/0F80CFDFD4A704B3?p=AWNB	VERENA DOBNIK ASSOCIATED PRESS	1998-04-25	No	emerge, develop, increase, mutate
Cleveland Plain Dealer (Ohio, United States)	ANTIBIOTICS USE ON FARMS WORRIES HEALTH OFFICIALS	http://infoweb.newsbank.com/resources/doc/nb/news/0F80D00EC4DEBBE0?p=AWNB	LAURAN NEERGAARD ASSOCIATED PRESS	1998-05-29	No	mutate
Cleveland Plain Dealer (Ohio, United States)	BATTLING BACTERIA BACKFIRES OVERRELIANCE ON ANTIBIOTICS IS CREATING STRAINS THAT ARE RESISTANT TOPENICILLIN-CLASS DRUGS, SAYS STUDY	http://infoweb.newsbank.com/resources/doc/nb/news/0F80D01F9F6FD4C9?p=AWNB	BRIAN E. ALBRECHT PLAIN DEALER REPORTER	1998-06-10	No	increase, mutate
Cleveland Plain Dealer (Ohio, United States)	SENATORS HEAR PLEA FOR FUNDING FOR MORE ANTIBIOTICS RESEARCH	http://infoweb.newsbank.com/resources/doc/nb/news/0F80D0E99BD561E3?p=AWNB	LAURAN NEERGAARD ASSOCIATED PRESS	1998-12-15	Yes	develop, increase, mutate
Cleveland Plain Dealer (Ohio, United States)	STUDY FINDS NEW THREAT TO ANTIBIOTICS	http://infoweb.newsbank.com/resources/doc/nb/news/0F80D24A61A87B5C?p=AWNB	DENISE GRADY NEW YORK TIMES	1999-02-26	No	increase
Cleveland Plain Dealer (Ohio, United States)	DRUG-RESISTANT INFECTIONS KILL FOUR CHILDREN IN PAST TWO YEARS	http://infoweb.newsbank.com/resources/doc/nb/news/0F80D6355DF70EC2?p=AWNB	SHERYL GAY STOLBERG NEW YORK TIMES	1999-08-20	No	develop
Cleveland Plain Dealer (Ohio, United States)	IN THE RACE AGAINST DISEASE, THE MICROBES ARE WINNING, AGAIN	http://infoweb.newsbank.com/resources/doc/nb/news/0F80D6ED6C672294?p=AWNB	RICHARD P. WENZEL	1999-09-13	No	develop, increase
Cleveland Plain Dealer (Ohio, United States)	BATTLING EAR INFECTIONS AS RESISTANCE TO ANTIBIOTICS INCREASES, MORE CHILDREN ARE GETTING TUBES	http://infoweb.newsbank.com/resources/doc/nb/news/0F80D7E6AF126C9C?p=AWNB	HARLAN SPECTOR PLAIN DEALER REPORTER	1999-10-04	No	increase
Cleveland Plain Dealer (Ohio, United States)	SCIENTISTS DEVELOP NEW APPROACH TO DEADLY BACTERIA	http://infoweb.newsbank.com/resources/doc/nb/news/0F80DB2B25EA2E6E?p=AWNB	RICK CALLAHAN ASSOCIATED PRESS	2000-04-06	Yes
Cleveland Plain Dealer (Ohio, United States)	ANTIBIOTICS WILL NOT WORK IN 10-15 YEARS, GROUP WARNS	http://infoweb.newsbank.com/resources/doc/nb/news/0F80DB7133D3AF04?p=AWNB	JOHN DONNELLY BOSTON GLOBE	2000-06-13	Yes	emerge, mutate
Cleveland Plain Dealer (Ohio, United States)	Antibiotics forum looks at overuse in 2 fields	http://infoweb.newsbank.com/resources/doc/nb/news/0F3DC02C5CA74E39?p=AWNB	Regina McEnery, Plain Dealer Reporter	2002-05-30	No	increase, mutate
Cleveland Plain Dealer (Ohio, United States)	Health community on watch for strains of the 'superbugs	http://infoweb.newsbank.com/resources/doc/nb/news/0F461A4D0B9BE864?p=AWNB	Regina McEnery, Plain Dealer Reporter	2002-06-17	No	develop
Cleveland Plain Dealer (Ohio, United States)	Chemist combating resistance of bacteria	http://infoweb.newsbank.com/resources/doc/nb/news/1069AE66A3BCDF85?p=AWNB	Winn L. Rosch, Special to the Plain Dealer	2004-11-25	No	develop
Cleveland Plain Dealer (Ohio, United States)	MRSA – how bad is the threat?	http://infoweb.newsbank.com/resources/doc/nb/news/11CDA461E534B050?p=AWNB	HARLAN SPECTOR, Plain Dealer Reporter	2007-11-10	Yes
Cleveland Plain Dealer (Ohio, United States)	CWRU studies deadly bacteria	http://infoweb.newsbank.com/resources/doc/nb/news/125FB313AFD9F830?p=AWNB	Harlan Spector, Plain Dealer Reporter	2009-01-25	No
Cleveland Plain Dealer (Ohio, United States)	Resistance growing to last gonorrhea treatment option	http://infoweb.newsbank.com/resources/doc/nb/news/140D36C5188F8960?p=AWNB	Brie Zeltner, Plain Dealer Reporter	2012-08-21	No	emerge, develop
Cleveland Plain Dealer (Ohio, United States)	Prescription for trouble Unneeded antibiotics can hurt you, increase problem of drug resistance	http://infoweb.newsbank.com/resources/doc/nb/news/146BCA8862406EC0?p=AWNB	Brie Zeltner, Plain Dealer Reporter, Harris	2013-06-04	No	develop
Cleveland Plain Dealer (Ohio, United States)	Save antibiotics’ strength	http://infoweb.newsbank.com/resources/doc/nb/news/146D705A6D55AAC8?p=AWNB	The Plain Dealer, Harris	2013-06-08	No	emerge
Daily Mail (United Kingdom)	REVENGE OF THE KILLER VIRUSES; WHY WE HAVE ONLY OURSELVES TO BLAME FOR THESE LETHAL NEW SUPERBUGS...	http://www.lexisnexis.com/hottopics/lnacademic/?shr=t&sfi=AC00NBGenSrch&csi=138794	Dr Terence Kealey	1994-05-25	Yes	develop, emerge, mutate
Daily Mail (United Kingdom)	Can antibiotics breed disease?; Doomsday threat of killer bacteria immune to drugs	http://www.lexisnexis.com/hottopics/lnacademic/?shr=t&sfi=AC00NBGenSrch&csi=138794	Judy Sadgrove	1995-05-09	No	mutate, emerge, develop
Daily Mail (United Kingdom)	The hidden risks of intensive care	http://www.lexisnexis.com/hottopics/lnacademic/?shr=t&sfi=AC00NBGenSrch&csi=138794	Hazel Knowles	1995-09-05	Yes
Daily Mail (United Kingdom)	The superbugs that could spell doom for the age of the antibiotic; DOCUMENTARY PUTS A MAJOR THREAT TO MEDICINE UNDER THE MICROSCOPE	http://www.lexisnexis.com/hottopics/lnacademic/?shr=t&sfi=AC00NBGenSrch&csi=138795	Tom Mangold	1996-01-15	No	develop, emerge
Daily Mail (United Kingdom)	KILLER FROM THE PAST HITS BACK WITH A VENGEANCE	http://www.lexisnexis.com/hottopics/lnacademic/?shr=t&sfi=AC00NBGenSrch&csi=138796	none	1996-01-15	No
Daily Mail (United Kingdom)	Killing the cure;	http://www.lexisnexis.com/hottopics/lnacademic/?shr=t&sfi=AC00NBGenSrch&csi=138797	Ann Kent	1996-02-27	No	emerge, increase
Daily Mail (United Kingdom)	Nurses plead for action over £115m hospital superbugs	http://www.lexisnexis.com/hottopics/lnacademic/?shr=t&sfi=AC00NBGenSrch&csi=138798	Jenny Hope	1996-04-23	No	emerge
Daily Mail (United Kingdom)	Hospital killer bug that defies all the drugs	http://www.lexisnexis.com/hottopics/lnacademic/?shr=t&sfi=AC00NBGenSrch&csi=138799	Jenny Hope	1997-05-31	No	develop, increase
Daily Mail (United Kingdom)	Hospital superbug threat	http://www.lexisnexis.com/hottopics/lnacademic/?shr=t&sfi=AC00NBGenSrch&csi=138800	Lorraine Fraser	1997-08-03	No	increase
Daily Mail (United Kingdom)	Bubonic plague gets the better of antibiotics	http://www.lexisnexis.com/hottopics/lnacademic/?shr=t&sfi=AC00NBGenSrch&csi=138801	Peter Shard	1997-09-05	No
Daily Mail (United Kingdom)	HOSPITAL BUG HITS SIX PATIENTS	http://www.lexisnexis.com/hottopics/lnacademic/?shr=t&sfi=AC00NBGenSrch&csi=138802	none	1998-02-27	No	emerge
Daily Mail (United Kingdom)	A BUG DRUGS CAN'T KILL;	http://www.lexisnexis.com/hottopics/lnacademic/?shr=t&sfi=AC00NBGenSrch&csi=138803	Emily Wilson	1998-04-23	No	rise, emerge
Daily Mail (United Kingdom)	Could going into hospital be the greatest risk you will ever face?;	http://www.lexisnexis.com/hottopics/lnacademic/?shr=t&sfi=AC00NBGenSrch&csi=138804	Geoffrey CanNon	1998-04-24	Yes	develop, mutate, rise
Daily Mail (United Kingdom)	BEWARE THE SUPERBUG;	http://www.lexisnexis.com/hottopics/lnacademic/?shr=t&sfi=AC00NBGenSrch&csi=138805	none	1998-07-24	No	develop, mutate, emerge, increase
Daily Mail (United Kingdom)	MARCHING ON, SUPERBUG THAT KNoWS No FEAR	http://www.lexisnexis.com/hottopics/lnacademic/?shr=t&sfi=AC00NBGenSrch&csi=138806	Emily Wilson	1998-08-03	Yes	mutate, emerge
Daily Mail (United Kingdom)	STOP TAKING THE TABLETS;	http://www.lexisnexis.com/hottopics/lnacademic/?shr=t&sfi=AC00NBGenSrch&csi=138807	Emily Wilson	1998-09-04	No	mutate, rise, emerge, increase
Daily Mail (United Kingdom)	Wonder drugs 'can conquer superbugs'	http://www.lexisnexis.com/hottopics/lnacademic/?shr=t&sfi=AC00NBGenSrch&csi=138808	none	1998-09-26	No	develop
Daily Mail (United Kingdom)	New penicillin to beat superbugs	http://www.lexisnexis.com/hottopics/lnacademic/?shr=t&sfi=AC00NBGenSrch&csi=138809	Stephanie Zinser	1998-11-17	Yes
Daily Mail (United Kingdom)	And still we're being poisoned;	http://www.lexisnexis.com/hottopics/lnacademic/?shr=t&sfi=AC00NBGenSrch&csi=138810	Geoffrey CanNon	1998-12-08	No
Daily Mail (United Kingdom)	EU bans antibiotics in fear of superbugs; 'THE PUBLIC'S HEALTH IS OUR PRIORITY'	http://www.lexisnexis.com/hottopics/lnacademic/?shr=t&sfi=AC00NBGenSrch&csi=138811	none	1998-12-15	No	develop, increase
Daily Mail (United Kingdom)	Gene-switch foods could open door to superbugs	http://www.lexisnexis.com/hottopics/lnacademic/?shr=t&sfi=AC00NBGenSrch&csi=138812	Emily Wilson	1999-01-28	No	mutate
Daily Mail (United Kingdom)	A pill to beat the hospital superbug	http://www.lexisnexis.com/hottopics/lnacademic/?shr=t&sfi=AC00NBGenSrch&csi=138813	Martyn Halle	1999-03-30	No	develop, mutate
Daily Mail (United Kingdom)	Anti-bacteria cleaners 'are creating new superbugs'; SCIENTISTS' SHOCK WARNING OVER HOME HYGIENE	http://www.lexisnexis.com/hottopics/lnacademic/?shr=t&sfi=AC00NBGenSrch&csi=138814	David Derbyshire	1999-04-01	No
Daily Mail (United Kingdom)	SCIENTISTS WARN OF GM CROPS LINK TO MENINGITIS	http://www.lexisnexis.com/hottopics/lnacademic/?shr=t&sfi=AC00NBGenSrch&csi=138815	Emily Wilson	1999-04-26	Yes	mutate
Daily Mail (United Kingdom)	Power light that could destroy the superbugs	http://www.lexisnexis.com/hottopics/lnacademic/?shr=t&sfi=AC00NBGenSrch&csi=138816	Roger Dobson	1999-05-18	No	develop, mutate
Daily Mail (United Kingdom)	March of the superbug; 'Untreatable' bacteria in Britain for the first time	http://www.lexisnexis.com/hottopics/lnacademic/?shr=t&sfi=AC00NBGenSrch&csi=138817	Gerard Burke;Matthew KNowles	1999-06-18	No	increase
Daily Mail (United Kingdom)	Fear over hospital superbug; SUPERBUG VICTIMS ARE FIRST IN EUROPE	http://www.lexisnexis.com/hottopics/lnacademic/?shr=t&sfi=AC00NBGenSrch&csi=138818	Gerard Burke	1999-06-18	Yes	emerge, develop, rise
Daily Mail (United Kingdom)	Call in world team to investigate superbug'; PLEA BY PROFESSOR AFTER DISCOVERY OF DRUG-RESISTANT GERMS. . .	http://www.lexisnexis.com/hottopics/lnacademic/?shr=t&sfi=AC00NBGenSrch&csi=138819	Lesley Roberts	1999-06-19	No	emerge, develop
Daily Mail (United Kingdom)	Superbug widow, 65, dies in hospital	http://www.lexisnexis.com/hottopics/lnacademic/?shr=t&sfi=AC00NBGenSrch&csi=138820	Jonathan Brocklebank	1999-07-17	No	emerge
Daily Mail (United Kingdom)	Farmers 'are helping grow the superbugs'	http://www.lexisnexis.com/hottopics/lnacademic/?shr=t&sfi=AC00NBGenSrch&csi=138821	none	1999-08-18	No	rise
Daily Mail (United Kingdom)	Superbug is on rampage in hospitals says expert	http://www.lexisnexis.com/hottopics/lnacademic/?shr=t&sfi=AC00NBGenSrch&csi=138822	Chris Bryan	1999-08-29	No	emerge
Daily Mail (United Kingdom)	Hospitals on alert over superbug that defies drugs	http://www.lexisnexis.com/hottopics/lnacademic/?shr=t&sfi=AC00NBGenSrch&csi=138823	Barbara Davies	1999-09-07	Yes	emerge, develop, mutate
Daily Mail (United Kingdom)	Minister calls for antibiotic curb to halt 'superbugs'	http://www.lexisnexis.com/hottopics/lnacademic/?shr=t&sfi=AC00NBGenSrch&csi=138824	Tim Knowles	1999-09-07	Yes
Daily Mail (United Kingdom)	Antibiotics are losing fight with superbugs	http://www.lexisnexis.com/hottopics/lnacademic/?shr=t&sfi=AC00NBGenSrch&csi=138825	Jenny Hope	1999-11-05	No	develop
Daily Mail (United Kingdom)	Beware the bugbusters; Bacteria destroyers could leave the body unable to fight off infections	http://www.lexisnexis.com/hottopics/lnacademic/?shr=t&sfi=AC00NBGenSrch&csi=138826	Adam Powell	1999-11-23	Yes	emerge
Daily Mail (United Kingdom)	DRUG-RESISTANT BUG 'WILL BE UNSTOPPABLE IN BATTERY HENS'	http://www.lexisnexis.com/hottopics/lnacademic/?shr=t&sfi=AC00NBGenSrch&csi=138827	David Norris	2000-01-03	No	emerge
Daily Mail (United Kingdom)	GM crops 'may breed bugs that beat antibiotics'; DAILY MAIL CAMPAIGN GENETIC FOOD WATCH	http://www.lexisnexis.com/hottopics/lnacademic/?shr=t&sfi=AC00NBGenSrch&csi=138828	none	2000-02-08	No
Daily Mail (United Kingdom)	Truth about our dirty hospitals; GOOD HEALTH	http://www.lexisnexis.com/hottopics/lnacademic/?shr=t&sfi=AC00NBGenSrch&csi=138829	none	2000-02-29	No	emerge, develop, mutate
Daily Mail (United Kingdom)	The new superbug; world. Now aNother deadlier strain has been discovered	http://www.lexisnexis.com/hottopics/lnacademic/?shr=t&sfi=AC00NBGenSrch&csi=138830	Jenny Hope	2000-06-13	No	emerge
Daily Mail (United Kingdom)	New generation of deadly bacteria	http://www.lexisnexis.com/hottopics/lnacademic/?shr=t&sfi=AC00NBGenSrch&csi=138831	none	2000-08-21	No
Daily Mail (United Kingdom)	Are deadly superbugs beginning their retreat?	http://www.lexisnexis.com/hottopics/lnacademic/?shr=t&sfi=AC00NBGenSrch&csi=138832	Beezy Marsh	2000-08-31	No	develop, mutate, increase
Daily Mail (United Kingdom)	HOSPITAL SUPERBUG KILLS BABY; EXCLUSIVE	http://www.lexisnexis.com/hottopics/lnacademic/?shr=t&sfi=AC00NBGenSrch&csi=138833	James Chapman	2000-09-02	No	increase
Daily Mail (United Kingdom)	At last, a drug to tackle hospital superbug	http://www.lexisnexis.com/hottopics/lnacademic/?shr=t&sfi=AC00NBGenSrch&csi=138834	Jenny Hope	2001-01-09	No
Daily Mail (United Kingdom)	Dirty wards aid rise of deadly superbug	http://www.lexisnexis.com/hottopics/lnacademic/?shr=t&sfi=AC00NBGenSrch&csi=138835	Mark Aitken	2001-01-14	No	increase, rise
Daily Mail (United Kingdom)	Peers demand superbug action	http://www.lexisnexis.com/hottopics/lnacademic/?shr=t&sfi=AC00NBGenSrch&csi=138836	Paul Kendall	2001-03-30	Yes	rise
Daily Mail (United Kingdom)	Superbugs getting the better of 'wonder drug'	http://www.lexisnexis.com/hottopics/lnacademic/?shr=t&sfi=AC00NBGenSrch&csi=138837	none	2001-04-13	No	develop
Daily Mail (United Kingdom)	One in 10 children carry superbug drugs can't touch	http://www.lexisnexis.com/hottopics/lnacademic/?shr=t&sfi=AC00NBGenSrch&csi=138838	James Chapman	2001-05-17	No	develop
Daily Mail (United Kingdom)	Crowded nightclubs put youngsters at risk from the TB superbug	http://www.lexisnexis.com/hottopics/lnacademic/?shr=t&sfi=AC00NBGenSrch&csi=138839	Beezy Marsh	2001-07-25	No
Daily Mail (United Kingdom)	Garlic to tackle the superbug	http://www.lexisnexis.com/hottopics/lnacademic/?shr=t&sfi=AC00NBGenSrch&csi=138840	Jenny Hope	2001-10-09	No
Daily Mail (United Kingdom)	Superbugs in farm animals that threaten human health	http://www.lexisnexis.com/hottopics/lnacademic/?shr=t&sfi=AC00NBGenSrch&csi=138841	Sean Poulter	2002-02-13	No	develop, mutate
Daily Mail (United Kingdom)	New hospital superbug is deadliest yet, say doctors	http://www.lexisnexis.com/hottopics/lnacademic/?shr=t&sfi=AC00NBGenSrch&csi=138842	James Chapman	2002-07-13	No	emerge
Daily Mail (United Kingdom)	Killed, Not cured, by our filthy NHS; ANALYSIS	http://www.lexisnexis.com/hottopics/lnacademic/?shr=t&sfi=AC00NBGenSrch&csi=138843	Michael Hanlon	2002-08-04	No
Daily Mail (United Kingdom)	The superbug surge; Hospital infections are heading for an all-time high	http://www.lexisnexis.com/hottopics/lnacademic/?shr=t&sfi=AC00NBGenSrch&csi=138844	Beezy Marsh	2002-10-04	No	emerge, mutate
Daily Mail (United Kingdom)	SUPERBUG TIME BOMB; 5,000 people die each year from the deadly infections lurking on our filthy hospital wards. It's an epidemic raging out of control as antibiotics are rendered impotent. Are we facing a return to the medical dark ages?	http://www.lexisnexis.com/hottopics/lnacademic/?shr=t&sfi=AC00NBGenSrch&csi=138845	Rebecca Fowler	2002-10-16	No	develop
Daily Mail (United Kingdom)	Superbug fear as food poisoning hits 5.5m a year	http://www.lexisnexis.com/hottopics/lnacademic/?shr=t&sfi=AC00NBGenSrch&csi=138846	Sean Poulter	2002-11-09	No	develop, mutate
Daily Mail (United Kingdom)	Hospital bug epidemic	http://www.lexisnexis.com/hottopics/lnacademic/?shr=t&sfi=AC00NBGenSrch&csi=138847	none	2002-11-10	No
Daily Mail (United Kingdom)	The mutant superbug; Bacteria defeat wonder-drug only a year after its launch in the UK	http://www.lexisnexis.com/hottopics/lnacademic/?shr=t&sfi=AC00NBGenSrch&csi=138848	Jenny Hope	2002-12-07	No	emerge, develop, mutate
Daily Mail (United Kingdom)	Hospital superbug death toll triples in a decade	http://www.lexisnexis.com/hottopics/lnacademic/?shr=t&sfi=AC00NBGenSrch&csi=138849	Jenny Hope	2002-12-13	No	rise
Daily Mail (United Kingdom)	Patient killed by new superbug	http://www.lexisnexis.com/hottopics/lnacademic/?shr=t&sfi=AC00NBGenSrch&csi=138850	none	2002-12-14	No	emerge
Daily Mail (United Kingdom)	MRSA	http://www.lexisnexis.com/hottopics/lnacademic/?shr=t&sfi=AC00NBGenSrch&csi=138851	Rory Clements	2003-01-28	Yes	mutate
Daily Mail (United Kingdom)	Alert over deadly new strain of superbug in Scotland	http://www.lexisnexis.com/hottopics/lnacademic/?shr=t&sfi=AC00NBGenSrch&csi=138852	James Chapman	2003-03-06	No
Daily Mail (United Kingdom)	One patient in ten gets a hospital bug; Deadly infections rise despite drive to clean up wards	http://www.lexisnexis.com/hottopics/lnacademic/?shr=t&sfi=AC00NBGenSrch&csi=138853	James chapman	2003-03-27	No	develop, increase, rise
Daily Mail (United Kingdom)	RETURN OF THE plaque?; Today, we've forgotten how mankind has been ravaged by disease. But the outbreak of Sars is a chilling reminder of the human race's frailty in the face of Nature...	http://www.lexisnexis.com/hottopics/lnacademic/?shr=t&sfi=AC00NBGenSrch&csi=138854	Anthony Daniels	2003-04-26	Yes	mutate, emerge
Daily Mail (United Kingdom)	Superbugs rife on filthy NHS wards	http://www.lexisnexis.com/hottopics/lnacademic/?shr=t&sfi=AC00NBGenSrch&csi=138855	Kate Foster	2003-09-04	No	mutate
Daily Mail (United Kingdom)	Superbug spreads into the high street	http://www.lexisnexis.com/hottopics/lnacademic/?shr=t&sfi=AC00NBGenSrch&csi=138856	Tim Utton	2003-09-18	No
Daily Mail (United Kingdom)	March of the superbugs	http://www.lexisnexis.com/hottopics/lnacademic/?shr=t&sfi=AC00NBGenSrch&csi=138857	none	2003-09-25	No
Daily Mail (United Kingdom)	Antibiotics will be useless in 12 years, warns expert	http://www.lexisnexis.com/hottopics/lnacademic/?shr=t&sfi=AC00NBGenSrch&csi=138858	Robin Yapp	2003-09-29	No	rise
Daily Mail (United Kingdom)	SUPERBUG APOCALYPSE	http://www.lexisnexis.com/hottopics/lnacademic/?shr=t&sfi=AC00NBGenSrch&csi=138859	Dr. Martin Westwell	2003-09-30	Yes	emerge, develop, mutate, rise
Daily Mail (United Kingdom)	Hope on superbug'	http://www.lexisnexis.com/hottopics/lnacademic/?shr=t&sfi=AC00NBGenSrch&csi=138860	Matt Nixson	2003-12-14	Yes
Daily Mail (United Kingdom)	Hospital superbug spreads to animals	http://www.lexisnexis.com/hottopics/lnacademic/?shr=t&sfi=AC00NBGenSrch&csi=138861	Tim Utton	2003-12-15	No	develop, rise
Daily Mail (United Kingdom)	Hospital superbug deaths 'to double as MRSA beats jabs'	http://www.lexisnexis.com/hottopics/lnacademic/?shr=t&sfi=AC00NBGenSrch&csi=138862	none	2004-06-18	No	develop, mutate
Daily Mail (United Kingdom)	Scotland's Pounds 5m fight to defeat superbugs	http://www.lexisnexis.com/hottopics/lnacademic/?shr=t&sfi=AC00NBGenSrch&csi=138863	none	2004-06-21	No
Daily Mail (United Kingdom)	FIRE UP FOR A SAFE BARBECUE	http://www.lexisnexis.com/hottopics/lnacademic/?shr=t&sfi=AC00NBGenSrch&csi=138864	Jane Clarke	2004-06-27	No
Daily Mail (United Kingdom)	HOW CAN I BEAT THIS 'SUPERBUG' INFECTION?	http://www.lexisnexis.com/hottopics/lnacademic/?shr=t&sfi=AC00NBGenSrch&csi=138865	none	2004-07-04	No	mutate
Daily Mail (United Kingdom)	28 patients die as new superbug hits wards	http://www.lexisnexis.com/hottopics/lnacademic/?shr=t&sfi=AC00NBGenSrch&csi=138866	Jenny Hope	2004-07-17	No	mutate
Daily Mail (United Kingdom)	New lethal 'superbug' in Scottish hospitals	http://www.lexisnexis.com/hottopics/lnacademic/?shr=t&sfi=AC00NBGenSrch&csi=138867	Mike Merritt	2004-07-25	No
Daily Mail (United Kingdom)	Global fear on TB superbug	http://www.lexisnexis.com/hottopics/lnacademic/?shr=t&sfi=AC00NBGenSrch&csi=138868	none	2004-09-20	No	mutate
Daily Mail (United Kingdom)	At last, a breakthrough against the hospital superbug	http://www.lexisnexis.com/hottopics/lnacademic/?shr=t&sfi=AC00NBGenSrch&csi=138869	none	2004-10-14	No
Daily Mail (United Kingdom)	Superbug II	http://www.lexisnexis.com/hottopics/lnacademic/?shr=t&sfi=AC00NBGenSrch&csi=138870	Mark Aitken	2005-07-24	No
Daily Mail (United Kingdom)	TB superbug is spreading, experts warn	http://www.lexisnexis.com/hottopics/lnacademic/?shr=t&sfi=AC00NBGenSrch&csi=138871	none	2005-07-29	No	emerge, develop, mutate
Daily Mail (United Kingdom)	A NEW KILLER ON THE WARDS	http://www.lexisnexis.com/hottopics/lnacademic/?shr=t&sfi=AC00NBGenSrch&csi=138872	Fiona Macrae	2005-08-27	No	rise
Daily Mail (United Kingdom)	SUPERBUG RAMPAGE IN SCOTS HOSPITALS	http://www.lexisnexis.com/hottopics/lnacademic/?shr=t&sfi=AC00NBGenSrch&csi=138873	Jamie Livingstone	2006-02-18	No
Daily Mail (United Kingdom)	Immigrants bring back TB, the plague of the 40s	http://www.lexisnexis.com/hottopics/lnacademic/?shr=t&sfi=AC00NBGenSrch&csi=138874	Yvonne Moran	2006-09-08	No	rise
Daily Mail (United Kingdom)	New killer superbug 'linked to meat and milk from UK farms'	http://www.lexisnexis.com/hottopics/lnacademic/?shr=t&sfi=AC00NBGenSrch&csi=138875	Sean Poulter	2007-01-17	No	emerge, develop
Daily Mail (United Kingdom)	Our drug will wipe out MRSA, say British scientists	http://www.lexisnexis.com/hottopics/lnacademic/?shr=t&sfi=AC00NBGenSrch&csi=138876	Daniel Martin	2007-01-17	Yes	develop, mutate
Daily Mail (United Kingdom)	NEW DRUG WILL WIPE OUT MRSA; Medics hail breakthrough in fight against scourge of Irish hospitals	http://www.lexisnexis.com/hottopics/lnacademic/?shr=t&sfi=AC00NBGenSrch&csi=138877	Daniel Martin	2007-01-17	Yes	develop, mutate, increase
Daily Mail (United Kingdom)	Hospital effluent poses deadly new water risk	http://www.lexisnexis.com/hottopics/lnacademic/?shr=t&sfi=AC00NBGenSrch&csi=138878	Petrina Vousden	2007-04-16	No
Daily Mail (United Kingdom)	MRSA bug discovered in meat and livestock	http://www.lexisnexis.com/hottopics/lnacademic/?shr=t&sfi=AC00NBGenSrch&csi=138879	Sean Poulter	2007-06-25	No	develop, mutate
Daily Mail (United Kingdom)	Call in the coppers to stop MRSA;	http://www.lexisnexis.com/hottopics/lnacademic/?shr=t&sfi=AC00NBGenSrch&csi=138880	Pat Hagan	2007-07-24	No	emerge
Daily Mail (United Kingdom)	Now MRSA is a threat outside our hospitals	http://www.lexisnexis.com/hottopics/lnacademic/?shr=t&sfi=AC00NBGenSrch&csi=138881	Stuart Nicolson	2007-08-11	No	rise
Daily Mail (United Kingdom)	Cream that could give MRSA a taste of its own medicine	http://www.lexisnexis.com/hottopics/lnacademic/?shr=t&sfi=AC00NBGenSrch&csi=138882	Fiona Macrae	2007-08-14	No	develop, increase
Daily Mail (United Kingdom)	Doctors are 'wasting' antibiotics on colds	http://www.lexisnexis.com/hottopics/lnacademic/?shr=t&sfi=AC00NBGenSrch&csi=138883	Daniel Martin	2007-10-19	No	develop
Daily Mail (United Kingdom)	The deadly imports; (1) A new superbug has been linked to chicken from Asia. Experts say it's the tip of a huge problem. So how worried should we be about food from overseas? (2) GOODHEALTH	http://www.lexisnexis.com/hottopics/lnacademic/?shr=t&sfi=AC00NBGenSrch&csi=138884	Anna Hodgekiss	2007-10-23	No
Daily Mail (United Kingdom)	The volcanic clay that'kills 99pc of NHS superbugs'	http://www.lexisnexis.com/hottopics/lnacademic/?shr=t&sfi=AC00NBGenSrch&csi=138885	Ian Sparks	2007-10-29	No	develop
Daily Mail (United Kingdom)	Could mud from a volcaNo kill 99pc of the superbugs?	http://www.lexisnexis.com/hottopics/lnacademic/?shr=t&sfi=AC00NBGenSrch&csi=138886	Ian Sparks	2007-10-29	No	develop
Daily Mail (United Kingdom)	The new superbug; GRE attacks the very ill and makes MRSA untreatable	http://www.lexisnexis.com/hottopics/lnacademic/?shr=t&sfi=AC00NBGenSrch&csi=138887	Daniel Martin	2007-11-02	No	develop
Daily Mail (United Kingdom)	Worst superbug yet' is Now rife in Ireland;	http://www.lexisnexis.com/hottopics/lnacademic/?shr=t&sfi=AC00NBGenSrch&csi=138888	Leah Mcdonald	2007-11-03	No
Daily Mail (United Kingdom)	Health fears grow over deadly superbug infecting 32 farms	http://www.lexisnexis.com/hottopics/lnacademic/?shr=t&sfi=AC00NBGenSrch&csi=138889	Sean Poulter	2007-11-05	No	emerge, develop
Daily Mail (United Kingdom)	SUPERBUG IS ON THE LOOSE; GPs on alert as flesh-eating MRSA spreads in community	http://www.lexisnexis.com/hottopics/lnacademic/?shr=t&sfi=AC00NBGenSrch&csi=138890	Fiona Macrae	2008-01-21	No
Daily Mail (United Kingdom)	Deadly e.coli bug on the march	http://www.lexisnexis.com/hottopics/lnacademic/?shr=t&sfi=AC00NBGenSrch&csi=138891	Jenny Hope	2008-02-19	No	rise
Daily Mail (United Kingdom)	Hospital hygiene alert as C. diff deaths rocket	http://www.lexisnexis.com/hottopics/lnacademic/?shr=t&sfi=AC00NBGenSrch&csi=138892	Fiona Macrae	2008-02-29	No	emerge, rise
Daily Mail (United Kingdom)	First British case of 'untreatable' TB	http://www.lexisnexis.com/hottopics/lnacademic/?shr=t&sfi=AC00NBGenSrch&csi=138893	Nick McDermott	2008-03-21	No	increase
Daily Mail (United Kingdom)	Untreatable' TB case at Scots hospital	http://www.lexisnexis.com/hottopics/lnacademic/?shr=t&sfi=AC00NBGenSrch&csi=138894	Nick McDermott	2008-03-21	No
Daily Mail (United Kingdom)	Urgent hunt for close contacts of TB patient	http://www.lexisnexis.com/hottopics/lnacademic/?shr=t&sfi=AC00NBGenSrch&csi=138895	Jonathan Brocklebank	2008-03-22	No	emerge, develop
Daily Mail (United Kingdom)	Pandemic warning over the hospital superbug that resists safe antibiotics	http://www.lexisnexis.com/hottopics/lnacademic/?shr=t&sfi=AC00NBGenSrch&csi=138896	Fiona Macrae	2008-04-01	No
Daily Mail (United Kingdom)	C.diff kills one patient every hour	http://www.lexisnexis.com/hottopics/lnacademic/?shr=t&sfi=AC00NBGenSrch&csi=138897	Laura Collins	2008-04-27	No	develop, mutate
Daily Mail (United Kingdom)	Migrants blamed for rise of 'super TB'	http://www.lexisnexis.com/hottopics/lnacademic/?shr=t&sfi=AC00NBGenSrch&csi=138898	none	2008-05-02	No
Daily Mail (United Kingdom)	Surge in cases of superbug that is harder to tackle than MRSA	http://www.lexisnexis.com/hottopics/lnacademic/?shr=t&sfi=AC00NBGenSrch&csi=138899	Fiona Macrae	2008-05-07	No	increase
Daily Mail (United Kingdom)	NHS staff screened for deadly TB strain	http://www.lexisnexis.com/hottopics/lnacademic/?shr=t&sfi=AC00NBGenSrch&csi=138900	vic rodrick	2008-05-18	No
Daily Mail (United Kingdom)	Wonder gel that spells the end for superbugs	http://www.lexisnexis.com/hottopics/lnacademic/?shr=t&sfi=AC00NBGenSrch&csi=138901	Daniel Martin	2008-05-19	No	develop
Daily Mail (United Kingdom)	Could a dab of gel to the Nose beat MRSA?	http://www.lexisnexis.com/hottopics/lnacademic/?shr=t&sfi=AC00NBGenSrch&csi=138902	Daniel Martin	2008-05-19	No	develop
Daily Mail (United Kingdom)	]Medical chief sounds the alarm as three die from new superbug	http://www.lexisnexis.com/hottopics/lnacademic/?shr=t&sfi=AC00NBGenSrch&csi=138903	John Robertson	2008-05-23	No	emerge, mutate
Daily Mail (United Kingdom)	BUG BUSTER; Scientists in Scotland build hospital infections 'super-scanner'	http://www.lexisnexis.com/hottopics/lnacademic/?shr=t&sfi=AC00NBGenSrch&csi=138904	John Robertson	2008-07-07	No
Daily Mail (United Kingdom)	Return of the pre-antibiotic age	http://www.lexisnexis.com/hottopics/lnacademic/?shr=t&sfi=AC00NBGenSrch&csi=138905	David Derbyshire	2008-07-10	Yes	develop, increase
Daily Mail (United Kingdom)	Factory farms 'to blame for new superbugs'	http://www.lexisnexis.com/hottopics/lnacademic/?shr=t&sfi=AC00NBGenSrch&csi=138906	Sean Poulter	2008-08-11	No	emerge, develop, rise
Daily Mail (United Kingdom)	Rise of new superbug terror as pneumonia and E.coli beat drugs	http://www.lexisnexis.com/hottopics/lnacademic/?shr=t&sfi=AC00NBGenSrch&csi=138907	Klara Kubiak	2008-10-03	No	increase, rise
Daily Mail (United Kingdom)	Superbugs will take us back ‘to the days before penicillin	http://www.lexisnexis.com/hottopics/lnacademic/?shr=t&sfi=AC00NBGenSrch&csi=138908	Lucie van den Berg	2008-10-19	Yes	develop
Daily Mail (United Kingdom)	Antibiotic ‘cold cures’ are fuelling rise of superbugs	http://www.lexisnexis.com/hottopics/lnacademic/?shr=t&sfi=AC00NBGenSrch&csi=138909	Eva Marie Gibney	2008-11-17	No	increase, rise
Daily Mail (United Kingdom)	When do you really need antibiotics?	http://www.lexisnexis.com/hottopics/lnacademic/?shr=t&sfi=AC00NBGenSrch&csi=138910	none	2009-01-20	No	develop
Daily Mail (United Kingdom)	STOP ASKING FOR ANTIBIOTICS TO TREAT COLDS, PATIENTS TOLD	http://www.lexisnexis.com/hottopics/lnacademic/?shr=t&sfi=AC00NBGenSrch&csi=138911	Daniel Martin	2009-02-17	No	increase
Daily Mail (United Kingdom)	WRITING ON WALL FOR SUPERBUGS	http://www.lexisnexis.com/hottopics/lnacademic/?shr=t&sfi=AC00NBGenSrch&csi=138912	DAILY MAIL REPORTER	2009-03-03	No	emerge
Daily Mail (United Kingdom)	POMEGRANATE LOTION OFFERS HOPE IN WAR ON SUPERBUGS	http://www.lexisnexis.com/hottopics/lnacademic/?shr=t&sfi=AC00NBGenSrch&csi=138913	Daniel Martin	2009-12-28	No	develop
Daily Mail (United Kingdom)	HEALTH ALERT OVER THE SUPERBUG FROM INDIA THAT CAN'T BE TREATED	http://www.lexisnexis.com/hottopics/lnacademic/?shr=t&sfi=AC00NBGenSrch&csi=138914	JENNY HOPE MEDICAL CORRESPONDENT	2010-08-12	No	emerge
Daily Mail (United Kingdom)	WE'VE ONLY GOT OURSELVES TO BLAME FOR THE INDESTRUCTIBLE INDIAN SUPERBUG	http://www.lexisnexis.com/hottopics/lnacademic/?shr=t&sfi=AC00NBGenSrch&csi=138915	MICHAEL HANLON SCIENCE EDITOR	2010-08-12	Yes	emerge, mutate
Daily Mail (United Kingdom)	NEW SUPERBUG THAT IS SPREAD	http://www.lexisnexis.com/hottopics/lnacademic/?shr=t&sfi=AC00NBGenSrch&csi=138916	SEAN POULTER CONSUMER AFFAIRS EDITOR	2010-09-23	No	emerge, mutate, develop
Daily Mail (United Kingdom)	HOW TOOTHPASTE IS SPEEDING UP THE SPREAD OF SUPERBUGS	http://www.lexisnexis.com/hottopics/lnacademic/?shr=t&sfi=AC00NBGenSrch&csi=138917	Jane Symons	2010-10-12	No	develop, mutate
Daily Mail (United Kingdom)	SUPERBUG INVADER IS LINKED TO FIVE DEATHS IN HOSPITALS	http://www.lexisnexis.com/hottopics/lnacademic/?shr=t&sfi=AC00NBGenSrch&csi=138918	Jenny Hope	2010-10-28	No	emerge
Daily Mail (United Kingdom)	SPECTRE OF TB IS BACK TO HAUNT US	http://www.lexisnexis.com/hottopics/lnacademic/?shr=t&sfi=AC00NBGenSrch&csi=138919	Sophie Borland	2010-11-01	No
Daily Mail (United Kingdom)	NHS ALERT AS WAVE OF SUPER-RESISTANT BUGS HITS HOSPITALS	http://www.lexisnexis.com/hottopics/lnacademic/?shr=t&sfi=AC00NBGenSrch&csi=138920	Jenny Hope	2011-01-29	No	emerge
Daily Mail (United Kingdom)	SUPERBUG TIMEBOMB	http://www.lexisnexis.com/hottopics/lnacademic/?shr=t&sfi=AC00NBGenSrch&csi=138921	MICHAEL HANLON SCIENCE EDITOR	2011-07-07	Yes	emerge, mutate, increase
Daily Mail (United Kingdom)	WE'VE HAD SUPERBUGS, BUT NoW THE WORLD HEALTH ORGANISATION IS WARNING OF STRAINS SO RESILIENT THAT No DRUGS WILL KILL THEM. SO HOW DO WE SURVIVE THE... ATTACK OF THE HYPERBUGS	http://www.lexisnexis.com/hottopics/lnacademic/?shr=t&sfi=AC00NBGenSrch&csi=138922	Alice Grebot	2011-07-10	Yes	mutate, rise
Daily Mail (United Kingdom)	UNSTOPPABLE' SEX DISEASE	http://www.lexisnexis.com/hottopics/lnacademic/?shr=t&sfi=AC00NBGenSrch&csi=138923	SOPHIE BORLAND HEALTH REPORTER	2011-07-12	No	emerge, develop, mutate
Daily Mail (United Kingdom)	CASES OF 'SUPER TB' SOARING	http://www.lexisnexis.com/hottopics/lnacademic/?shr=t&sfi=AC00NBGenSrch&csi=138924	DAILY MAIL REPORTER	2011-11-14	No	develop, mutate, rise
Daily Mail (United Kingdom)	ALARM IN HOSPITALS AS SUPERBUG CASES SURGE	http://www.lexisnexis.com/hottopics/lnacademic/?shr=t&sfi=AC00NBGenSrch&csi=138925	Tamara Cohen	2011-11-19	No	emerge, develop, rise
Daily Mail (United Kingdom)	THE CYSTITIS SUPERBUG	http://www.lexisnexis.com/hottopics/lnacademic/?shr=t&sfi=AC00NBGenSrch&csi=138926	Jerome Burne	2011-12-13	No	emerge
Daily Mail (United Kingdom)	SUPERBUGS 'WILL SEND THE HEALTH SERVICE BACK TO THE 19TH CENTURY'	http://www.lexisnexis.com/hottopics/lnacademic/?shr=t&sfi=AC00NBGenSrch&csi=138927	Nick McDermott	2013-03-11	No	emerge, rise
Daily Mail (United Kingdom)	IF WE DON'T STOP HANDING OUT ANTIBIOTICS LIKE SWEETS, EVEN A CUT FINGER COULD SOON BE FATAL	http://www.lexisnexis.com/hottopics/lnacademic/?shr=t&sfi=AC00NBGenSrch&csi=138928	John Naish	2013-03-12	No	emerge, mutate, increase
Daily Mail (United Kingdom)	COULD MANUKA HONEY BEAT DRUG-RESISTANT SUPERBUGS?	http://www.lexisnexis.com/hottopics/lnacademic/?shr=t&sfi=AC00NBGenSrch&csi=138929	Nick McDermott	2013-03-16	No	develop, rise
Daily Mail (United Kingdom)	ARE FARM ANIMALS TO BLAME FOR THE RISE OF SUPERBUGS?	http://www.lexisnexis.com/hottopics/lnacademic/?shr=t&sfi=AC00NBGenSrch&csi=138930	Jerome Burne	2013-06-04	Yes	develop, rise
Daily Mail (United Kingdom)	HOW DRUGS PUMPED INTO SUPERMARKET CHICKENS POSE A TERRIFYING THREAT TO OUR HEALTH	http://www.lexisnexis.com/hottopics/lnacademic/?shr=t&sfi=AC00NBGenSrch&csi=138931	Tom Rawstorne	2013-08-10	No	emerge
Daily Mail (United Kingdom)	GOLDEN AGE OF ANTIBIOTICS IS ENDING, SAYS TOP PROFESSOR	http://www.lexisnexis.com/hottopics/lnacademic/?shr=t&sfi=AC00NBGenSrch&csi=138932	Jenny Hope	2014-01-09	No	develop
Daily Mail (United Kingdom)	DOCTORS TOLD TO STOP DOLING OUT ANTIBIOTICS	http://www.lexisnexis.com/hottopics/lnacademic/?shr=t&sfi=AC00NBGenSrch&csi=138933	Ben Spencer Science Reporter	2014-03-25	No
Daily Mail (United Kingdom)	DESIGNER' ANTIBIOTICS TO HALT RISE OF SUPERBUGS	http://www.lexisnexis.com/hottopics/lnacademic/?shr=t&sfi=AC00NBGenSrch&csi=138934	Roger Dobson	2014-09-16	No	increase, rise
Daily Mail (United Kingdom)	NoW 1 IN 7 PATIENTS CANNoT BE CURED USING ANTIBIOTICS	http://www.lexisnexis.com/hottopics/lnacademic/?shr=t&sfi=AC00NBGenSrch&csi=138935	Sophie Borland	2014-09-26	Yes	increase
Dallas Morning News (Texas, United States)	GONORRHEA BACTERIA DEVELOP RESISTANCE TO NEW ANTIBIOTIC	http://infoweb.newsbank.com/resources/doc/nb/news/0ED3CF4D2AAA9F3F?p=AWNB	Associated Press, The Dallas Morning News (DAL) + _____	1987-07-30	No	develop, mutate
Dallas Morning News (Texas, United States)	Bacteria build new defenses in their war against drugs	http://infoweb.newsbank.com/resources/doc/nb/news/0ED3D13C8C4B3F50?p=AWNB	Tom Siegfried, THE	1990-11-12	No	develop, mutate
Dallas Morning News (Texas, United States)	The never-ending bacteria battle Scientists fight back as organisms outwit antibiotics	http://infoweb.newsbank.com/resources/doc/nb/news/0ED5629E06CF88C1?p=AWNB	Rita Rubin, Medical Writer of The Dallas Morning News, THE DALLAS MORNING NEWS (DAL)	1991-12-16	No	develop, increase
Dallas Morning News (Texas, United States)	Recurring ear infections becoming common in youngsters Experts: Resistance to antibiotics worsening	http://infoweb.newsbank.com/resources/doc/nb/news/0ED3D4129F8D7377?p=AWNB	Dick Stanley, Austin American-Statesman	1994-01-04	No	increase, mutate
Dallas Morning News (Texas, United States)	Experts fear bacteria type may become untreatable - Wiser use of antibiotics urged to slow development of more potent forms	http://infoweb.newsbank.com/resources/doc/nb/news/0ED3D4502CC30DA1?p=AWNB	Laura Beil, Public Health Writer of The Dallas Morning News	1994-03-03	No	emerge
Dallas Morning News (Texas, United States)	Trying to beat the spread - Doctors say odds are increasing of contracting a serious infection while in hospital	http://infoweb.newsbank.com/resources/doc/nb/news/0ED3D607287F83B8?p=AWNB	Laura Beil, Public Health Writer of The Dallas Morning News	1995-10-16	Yes	rise, develop, increase
Dallas Morning News (Texas, United States)	Antibiotic resistance increasing - Pneumococcus cases studied in Dallas kids	http://infoweb.newsbank.com/resources/doc/nb/news/0ED3D609E94FC092?p=AWNB	Laura Beil, Public Health Writer of The Dallas Morning News	1995-10-23	Yes	develop, increase
Dallas Morning News (Texas, United States)	Arkansas infectious-disease deaths rise - State follows nation in recording increase over the last decade	http://infoweb.newsbank.com/resources/doc/nb/news/0ED3D6754EB6208C?p=AWNB	Associated Press	1996-01-22	No	emerge, develop
Dallas Morning News (Texas, United States)	Resistant bacteria now threaten treating of acne	http://infoweb.newsbank.com/resources/doc/nb/news/0ED3D6A4A44D8E9E?p=AWNB	Shari Roan, Los Angeles Times	1996-05-27	No	develop
Dallas Morning News (Texas, United States)	ON NEW GROUND - Salmonella strain showing up on U.S.	http://infoweb.newsbank.com/resources/doc/nb/news/0ED3D915565720BD?p=AWNB	Laura Beil, Public Health Writer of The Dallas Morning News	1997-05-19	No	rise, emerge, develop
Dallas Morning News (Texas, United States)	Staph germ may become unstoppable, experts fear - New strain of infection showing resistance to last-defense antobiotic	http://infoweb.newsbank.com/resources/doc/nb/news/0ED3D91951099E8A?p=AWNB	Laura Beil, Public Health Writer of The Dallas Morning News	1997-05-28	No	emerge, develop
Dallas Morning News (Texas, United States)	Discovery disables bacteria's resistance to antibiotics	http://infoweb.newsbank.com/resources/doc/nb/news/0ED3D9353684B67B?p=AWNB	Associated Press	1997-08-05	No	increase
Dallas Morning News (Texas, United States)	QUELLING THE RESISTANCE - Researchers try new tactics as bacterial enemies grow stronger	http://infoweb.newsbank.com/resources/doc/nb/news/0ED3D937F92E49EC?p=AWNB	Mari N. Jensen, Staff Writer of The Dallas Morning News	1997-08-11	No	rise, develop
Dallas Morning News (Texas, United States)	Resistant staph germ worries U.S. scientists Case in Michigan boosts fear of rampant infection	http://infoweb.newsbank.com/resources/doc/nb/news/0ED3D93C585449C8?p=AWNB	Laura Beil, Sue Goetinck, Staff Writers of The Dallas Morning News	1997-08-22	No	emerge, develop
Dallas Morning News (Texas, United States)	Study says doctors overuse antibiotics	http://infoweb.newsbank.com/resources/doc/nb/news/0ED3D94821D08728?p=AWNB	Associated Press	1997-09-17	No	emerge
Dallas Morning News (Texas, United States)	Some doctors misuse antibiotics, study says	http://infoweb.newsbank.com/resources/doc/nb/news/0ED3D948215D7B47?p=AWNB	Los Angeles Times	1997-09-17	No	develop
Dallas Morning News (Texas, United States)	Antibiotic Abuse Got a cold or sore throat? Do us a favor: tough it out	http://infoweb.newsbank.com/resources/doc/nb/news/0ED3D96658501CA5?p=AWNB	HOME FINAL	1997-11-24	No	emerge
Dallas Morning News (Texas, United States)	Drug-resistant TB finds fertile ground in Latvia Keeping infected patients in treatment is key factor in controlling outbreak	http://infoweb.newsbank.com/resources/doc/nb/news/0ED3D96ACA6479F7?p=AWNB	Lori Montgomery, Knight-Ridder Newspapers	1997-12-06	No	develop, mutate
Dallas Morning News (Texas, United States)	New alternative antibiotic recommended for approval for drug-resistant bacteria	http://infoweb.newsbank.com/resources/doc/nb/news/0ED3DA9339EDB518?p=AWNB	Associated Press	1998-02-20	No	develop
Dallas Morning News (Texas, United States)	Discovery could lead to staph vaccine - Protein shows promise in mice tests, scientists say	http://infoweb.newsbank.com/resources/doc/nb/news/0ED3DAAF3917F7AF?p=AWNB	Associated Press	1998-04-17	No	rise, develop, mutate
Dallas Morning News (Texas, United States)	Staph infection cited in death	http://infoweb.newsbank.com/resources/doc/nb/news/0ED3DAB2DB2DDBC2?p=AWNB	Associated Press	1998-04-25	No	emerge, develop, increase, mutate
Dallas Morning News (Texas, United States)	GROWING CONCERN - Groups try to balance industry's health, risk to public from farm antibiotics	http://infoweb.newsbank.com/resources/doc/nb/news/0ED3DAC150EB3C9B?p=AWNB	Associated Press	1998-05-29	No	mutate
Dallas Morning News (Texas, United States)	HOW GERMS BECOME RESISTANT TO ANTIBIOTICS	http://infoweb.newsbank.com/resources/doc/nb/news/0ED3DAC15443A5D5?p=AWNB	Associated Press	1998-05-29	No	mutate
Dallas Morning News (Texas, United States)	Antibiotics' use in farm animals draws scrutiny	http://infoweb.newsbank.com/resources/doc/nb/news/0ED3DAC537F9B2D4?p=AWNB	Laura Beil, Public Health Writer of The Dallas Morning News	1998-06-08	No	emerge, develop, increase
Dallas Morning News (Texas, United States)	Drug defiance - Resistance to new medications is an emerging problem in battle against the AIDS virus	http://infoweb.newsbank.com/resources/doc/nb/news/0ED3DAD12D8C9AC0?p=AWNB	Laura Beil, Public Health Writer of The Dallas Morning News	1998-07-06	No	develop, mutate
Dallas Morning News (Texas, United States)	Drug-resistant infection hits local hospitals - Potentially fatal microbe attacks sickest patients	http://infoweb.newsbank.com/resources/doc/nb/news/0ED3DADFAE4BB3CB?p=AWNB	Laura Beil, Public Health Writer of The Dallas Morning News	1998-08-06	No
Dallas Morning News (Texas, United States)	Bacteria could be getting tougher - Use of triclosan may be to blame, scientists say	http://infoweb.newsbank.com/resources/doc/nb/news/0ED3DADFEED2B011?p=AWNB	Associated Press	1998-08-07	No	develop, mutate
Dallas Morning News (Texas, United States)	Too much of a GOOD DRUG - Overreliance on antibiotics is sapping their effectiveness	http://infoweb.newsbank.com/resources/doc/nb/news/0ED3DB14E34FB569?p=AWNB	Jim Warren, Knight Ridder Newspapers	1998-11-30	No	develop, mutate
Dallas Morning News (Texas, United States)	Doctor urges limiting use of antibiotics for kids' ailments	http://infoweb.newsbank.com/resources/doc/nb/news/0ED3DB5AABAF779A?p=AWNB	Patricia Lowell, Special Contributor to The Dallas Morning News	1999-02-01	Yes	mutate
Dallas Morning News (Texas, United States)	FDA revising antibiotic guidelines for animals - Goal is to reduce spread of drug-resistant bacteria from livestock to humans	http://infoweb.newsbank.com/resources/doc/nb/news/0ED3DB6B422F8FAA?p=AWNB	Denise Grady, new York Times	1999-03-08	No	emerge, develop, increase
Dallas Morning News (Texas, United States)	New drug OK'd to fight most resistant of germs	http://infoweb.newsbank.com/resources/doc/nb/news/0ED3DBC8667BC728?p=AWNB	Associated Press	1999-09-22	No	develop
Dallas Morning News (Texas, United States)	Risk from food animals' resistance to drugs debated	http://infoweb.newsbank.com/resources/doc/nb/news/0ED3DBCF72E73833?p=AWNB	Laura Beil, Public Health Writer of The Dallas Morning N	1999-10-04	No	develop
Dallas Morning News (Texas, United States)	New type of antibiotic wins approval from FDA - Zyvox attacks previously untreatable infections	http://infoweb.newsbank.com/resources/doc/nb/news/0ED8224891D782EC?p=AWNB	Sheryl Gay Stolberg, New York Times News Service	2000-04-19	No	rise, emerge, develop
Dallas Morning News (Texas, United States)	Study warns of microbe threat - World Health Organization says antibiotic overuse creating resistant bugs	http://infoweb.newsbank.com/resources/doc/nb/news/0ED822CED391F018?p=AWNB	Washington Post	2000-06-13	No	rise, develop, mutate
Dallas Morning News (Texas, United States)	Fabric-clad hospital furniture can be hazardous to health	http://infoweb.newsbank.com/resources/doc/nb/news/0EDABE478E94687E?p=AWNB	E'Louise Ondash, HealthScout.com	2000-09-17	No
Dallas Morning News (Texas, United States)	Gonorrhea's resistance to antibiotics is increasing - Disease overcoming 2 common drugs at higher rates	http://infoweb.newsbank.com/resources/doc/nb/news/0EDABE51715B68B1?p=AWNB	Associated Press	2000-09-22	No	increase
Dallas Morning News (Texas, United States)	Resistant salmonella strain documented	http://infoweb.newsbank.com/resources/doc/nb/news/0EDABF834D812AB9?p=AWNB	Associated Press	2000-12-27	No	emerge
Dallas Morning News (Texas, United States)	Drug-resistent pneumonia in Slovakia raising alarm High rate of deadly strain could cause crisis, experts say	http://infoweb.newsbank.com/resources/doc/nb/news/0EDABFA0ADF826EF?p=AWNB	Boston Globe	2000-12-31	No	rise, mutate
Dallas Morning News (Texas, United States)	Staph's resistance tied to gene swap - Bacteria can adapt quickly, study says	http://infoweb.newsbank.com/resources/doc/nb/news/0EDB0488B69EE093?p=AWNB	Associated Press	2001-07-10	Yes	rise
Dallas Morning News (Texas, United States)	New type of antibiotic loses round with germ	http://infoweb.newsbank.com/resources/doc/nb/news/0EDB049AEB02B065?p=AWNB	Associated Press	2001-07-20	No	develop, increase
Dallas Morning News (Texas, United States)	Antibiotic design offers hope against - drug resistance	http://infoweb.newsbank.com/resources/doc/nb/news/0F0544E62AEA1174?p=AWNB	MATT CRENSON, Associated Press	2001-07-30	No	increase
Dallas Morning News (Texas, United States)	In sickness ... and in health - Drug-resistant germ, long a hospital scourge, isn't afflicting just the ailing anymore	http://infoweb.newsbank.com/resources/doc/nb/news/0F3843FB75657C1D?p=AWNB	LAURA BEIL, Medical Writer	2002-05-13	No	develop
Dallas Morning News (Texas, United States)	Health officials announce resistant form of staph - Bacterium able to survive doses of powerful antibiotic	http://infoweb.newsbank.com/resources/doc/nb/news/0F4969C1E4D2246C?p=AWNB	LAURA BEIL, Medical Writer	2002-07-04	Yes	develop
Dallas Morning News (Texas, United States)	Antibiotic work afflicted by the bottom line blues - Large companies turning to more profitable drugs; small biotechs may be the answer	http://infoweb.newsbank.com/resources/doc/nb/news/11008CAB2B4C7130?p=AWNB	LAURA BEIL, Medical Writer	2006-02-26	Yes
Dallas Morning News (Texas, United States)	EUGENE DAVID ROSENBLUM - Helped discover action of antibiotic resistance	http://infoweb.newsbank.com/resources/doc/nb/news/11466667CF6E0708?p=AWNB	JOE SIMNACHER, Staff Writer	2006-09-26	No
Denver Post (Colorado, United States)	Bacteria gaining on treatments "Superbugs' resist antibiotic wonders	http://infoweb.newsbank.com/resources/doc/nb/news/0EAF4450CDD07CDB?p=AWNB	Jack Cheevers Los Angeles Times	1995-04-09	No	emerge, mutate
Denver Post (Colorado, United States)	Tis THE SEASON	http://infoweb.newsbank.com/resources/doc/nb/news/0EAF44804059BF48?p=AWNB	Diane Eicher Denver Post Health Writer	1996-01-08	No	mutate
Denver Post (Colorado, United States)	Bill would punish overprescription of antibiotics	http://infoweb.newsbank.com/resources/doc/nb/news/0EAF8818EBACA7BA?p=AWNB	Ann Schrader Denver Post Medical/Science Writer	1997-02-04	No	emerge
Denver Post (Colorado, United States)	Infection strain resists all antibiotics	http://infoweb.newsbank.com/resources/doc/nb/news/0EAF88409FA5CB5F?p=AWNB	Laura Beil The Dallas Morning News	1997-05-28	No	emerge
Denver Post (Colorado, United States)	Gene blockers could aid antibiotics Finding targets drug-resistant bacteria	http://infoweb.newsbank.com/resources/doc/nb/news/0EAF885857BDEC06?p=AWNB	Paul Recer The Associated Press	1997-08-05	No	increase
Denver Post (Colorado, United States)	"Wonder drugs' lose some luster State to examine antibiotic misuse	http://infoweb.newsbank.com/resources/doc/nb/news/0EAF885AA137FA7C?p=AWNB	Ann Schrader Denver Post Medical/Science Writer	1997-08-11	No	develop, increase, mutate
Denver Post (Colorado, United States)	Stout staph shows up in U.S. Alert issued for drug-resistant germ	http://infoweb.newsbank.com/resources/doc/nb/news/0EAF885ECF15E361?p=AWNB	Tara Meyer The Associated Press	1997-08-22	No	rise, emerge, develop
Denver Post (Colorado, United States)	Antibiotics prescribed excessively Drug resistance focus of new study	http://infoweb.newsbank.com/resources/doc/nb/news/0EAF8868773696A6?p=AWNB	Ann Schrader Denver Post Medical Writer	1997-09-17	No
Denver Post (Colorado, United States)	Study: Half pneumonia bacteria resists penicillin	http://infoweb.newsbank.com/resources/doc/nb/news/0EAF886CA384A208?p=AWNB	Anita Manning USA TODAY	1997-09-29	No
Denver Post (Colorado, United States)	Drug is a germ killer	http://infoweb.newsbank.com/resources/doc/nb/news/0EAF44C90DD0248F?p=AWNB	Lauran Neergaard The Associated Press	1998-02-20	No	develop
Denver Post (Colorado, United States)	Misprescribing in need of cure	http://infoweb.newsbank.com/resources/doc/nb/news/0EAF44CE9A42C657?p=AWNB	Carol Kreck Denver Post Staff Writer	1998-03-20	No
Denver Post (Colorado, United States)	Farmers may sap antibiotics Drugs in animals, fruit boost germs in humans	http://infoweb.newsbank.com/resources/doc/nb/news/0EAF44DC00D59A6A?p=AWNB	Lauran Neergaard The Associated Press	1998-05-29	No	mutate
Denver Post (Colorado, United States)	Food animals can infect people Antibiotic-resistant diseases studied	http://infoweb.newsbank.com/resources/doc/nb/news/0EAF44E35F581372?p=AWNB	Warren E. Leary The New York Times	1998-07-10	No	develop
Denver Post (Colorado, United States)	Bacteria resisting anti-germ lotions Genetic effects likened to misuse of antibiotics	http://infoweb.newsbank.com/resources/doc/nb/news/0EAF44E898FCBC99?p=AWNB	Robert Cooke Newsday	1998-08-06	No	mutate
Denver Post (Colorado, United States)	Antibiotics use must slow, experts warn	http://infoweb.newsbank.com/resources/doc/nb/news/0EAF44E9D2542040?p=AWNB	Lauran Neergaard The Associated Press	1998-08-12	No	develop, mutate
Denver Post (Colorado, United States)	Doctors form alliance to fight antibiotic abuse Medical threat inspires action	http://infoweb.newsbank.com/resources/doc/nb/news/0EAF4513750991B1?p=AWNB	Ann Schrader Denver Post Medical/Science Writer	1999-01-29	No
Denver Post (Colorado, United States)	Germs in urban rivers resistant to antibiotics	http://infoweb.newsbank.com/resources/doc/nb/news/0EAF452D83E6781E?p=AWNB	Elizabeth Neus Gannett News Service	1999-06-13	No	develop
Denver Post (Colorado, United States)	FDA OKs simple pneumonia test 15-minute diagnostic aid to speed patient treatment	http://infoweb.newsbank.com/resources/doc/nb/news/0EAF453B054A8805?p=AWNB	Lauran Neergaard The Associated Press	1999-08-31	Yes	rise
Denver Post (Colorado, United States)	New drug added to antibiotic arsenal	http://infoweb.newsbank.com/resources/doc/nb/news/0EAF45401C9C8CEB?p=AWNB	Lauran Neergaard The Associated Press	1999-09-22	No	develop
Denver Post (Colorado, United States)	New antibiotic may save lives	http://infoweb.newsbank.com/resources/doc/nb/news/0EAF454255AD3BEE?p=AWNB	Daniel Q. Haney The Associated Press	1999-09-28	No	emerge
Denver Post (Colorado, United States)	Antibiotic rushing toward FDA OK	http://infoweb.newsbank.com/resources/doc/nb/news/0EAF456B4577F19A?p=AWNB	Marc Kaufman The Washington Post	2000-03-25	No	increase
Denver Post (Colorado, United States)	New weapon OK'd in war on bacteria	http://infoweb.newsbank.com/resources/doc/nb/news/0EAF456FF516AE63?p=AWNB	Marlene Cimons Los Angeles Times	2000-04-19	Yes	rise, develop
Denver Post (Colorado, United States)	SPECIAL REPORT Diseases resisting antibiotics Drugs often misused, overused, report says	http://infoweb.newsbank.com/resources/doc/nb/news/0EAF457A296E3921?p=AWNB	Erin Chan Chicago Tribune	2000-06-13	No	mutate
Denver Post (Colorado, United States)	When drugs fail Bacteria becoming resistant to antibiotics	http://infoweb.newsbank.com/resources/doc/nb/news/0EAF458D5996DF5C?p=AWNB	Jenny Deam Denver Post Staff Writer	2000-09-25	No	rise
Denver Post (Colorado, United States)	FDA plans to ban 2 poultry drugs	http://infoweb.newsbank.com/resources/doc/nb/news/0EAF45944893E49E?p=AWNB	Philip Brasher The Associated Press	2000-10-28	No	develop, increase
Denver Post (Colorado, United States)	"Supergerm' is adapting to new drug	http://infoweb.newsbank.com/resources/doc/nb/news/0ED6327781ECB5E7?p=AWNB	Emma Ross The Associated Press	2001-07-20	No	develop
Denver Post (Colorado, United States)	Bacteria in meat resistant to drugs	http://infoweb.newsbank.com/resources/doc/nb/news/0EF41F2E63C579B9?p=AWNB	Jeff Donn The Associated Press	2001-10-18	No	rise
Denver Post (Colorado, United States)	Cipro overuse threatens "best weapon' against anthrax	http://infoweb.newsbank.com/resources/doc/nb/news/0EF7FCA9661A4094?p=AWNB	Karen Auge Denver Post Medical Writer	2001-10-29	No
Denver Post (Colorado, United States)	Denver doctors battle overuse of antibiotics	http://infoweb.newsbank.com/resources/doc/nb/news/0F7C46C86795E76A?p=AWNB	Marsha Austin Denver Post Business Writer	2002-12-06	No	rise, develop, mutate
Denver Post (Colorado, United States)	Curbing antibiotic overuse	http://infoweb.newsbank.com/resources/doc/nb/news/0F8916C572E16BEE?p=AWNB	Ralph Gonzales GUEST COMMENTARY Denver	2003-01-12	No	rise, develop
Denver Post (Colorado, United States)	Time bombs lace most U.S. meat	http://infoweb.newsbank.com/resources/doc/nb/news/10BC0B685E32E560?p=AWNB	Diane Carman Denver Post Staff Columnist	2005-08-02	Yes
Denver Post (Colorado, United States)	EDITORIAL - Ban antibiotics for livestock	http://infoweb.newsbank.com/resources/doc/nb/news/10BCF20F96270D10?p=AWNB	Editorial	2005-08-05	No	develop
Denver Post (Colorado, United States)	EAR INFECTIONS ACCOUNT FOR AT LEAST 25 PERCENT OF PRESCRIBED U.S. - ANTIBIOTIC USE, BUT THE DRUGS ARE SHOWING SIGNS OF LOSING THEIR - POWER. - Germs' warfare	http://infoweb.newsbank.com/resources/doc/nb/news/1186B8F7AD704F18?p=AWNB	Katy Human,; Denver Post Staff Writer	2007-04-08	No	emerge, develop, increase
Denver Post (Colorado, United States)	ANTIBIOTICS IN FAILING HEALTH - Becteria are increasingly resistant to drugs, as in the TB case and research is lagging	http://infoweb.newsbank.com/resources/doc/nb/news/119DB637BAA3F298?p=AWNB	Karen Auge; Denver Post Staff Writer	2007-06-17	Yes	increase
Denver Post (Colorado, United States)	New tainted-meat concerns - U.S. action is urged as salmonella outbreaks rise, but the industry touts proper cooking.	http://infoweb.newsbank.com/resources/doc/nb/news/13BE947BCC460378?p=AWNB	Jennifer Brown The Denver Post	2011-12-26	Yes	rise
Denver Post (Colorado, United States)	Drs. Oz and Roizen Parasites as health helpers; caution on antibiotics	http://infoweb.newsbank.com/resources/doc/nb/news/149A96FAA6BC3AB0?p=AWNB	Dr. Mehmet Oz and Dr. Michael Roizen; Dr. Mehmet Oz and Dr. Michael Roizen, King Features Syndicate	2013-10-22	No	mutate
Honolulu Star Advertiser (Hawaii, United States)	Drugs unable to keep up with resistant bacteria	http://infoweb.newsbank.com/resources/doc/nb/news/1375E661E09212E0?p=AWNB	Richard Brill	2011-05-20	No	emerge, develop, mutate, rise
Honolulu Star Advertiser (Hawaii, United States)	FDA targets antibiotics in meat	http://infoweb.newsbank.com/resources/doc/nb/news/14AAB86A764693B8?p=AWNB	Mary Clare Jalonick	2013-12-11	No
Houston Chronicle (Texas, United States)	World may run out of drugs for gonorrhea	http://infoweb.newsbank.com/resources/doc/nb/news/0ED7AD501B991C91?p=AWNB	Associated Press	1987-07-30	No	emerge, develop
Houston Chronicle (Texas, United States)	140-year-old bacteria show resistance to antibiotics	http://infoweb.newsbank.com/resources/doc/nb/news/0ED7AE8D53999D51?p=AWNB	Associated Press	1988-10-25	No	develop
Houston Chronicle (Texas, United States)	Experts debate use of antibiotics in treatment	http://infoweb.newsbank.com/resources/doc/nb/news/0ED7B240AFE0141E?p=AWNB	BETSY A. LEHMAN	1992-12-09	No	develop
Houston Chronicle (Texas, United States)	Disease-causing bacteria becoming more virulent	http://infoweb.newsbank.com/resources/doc/nb/news/0ED7B3179FBA817D?p=AWNB	RUTH SoRELLE, Houston Chronicle Medical Writer, Staff	1993-12-19	No	rise, emerge, increase
Houston Chronicle (Texas, United States)	So you say t-o-m-a-t-o, they say .../Genetic vegetable OK for the store	http://infoweb.newsbank.com/resources/doc/nb/news/0ED7B3540C1A3F31?p=AWNB	JOHN SCHWARTZ, Washington Post	1994-04-09	No	increase
Houston Chronicle (Texas, United States)	Terrifying potential seen in new strains of resistant bacteria	http://infoweb.newsbank.com/resources/doc/nb/news/0ED7B3C08FA0E5BC?p=AWNB	Associated Press	1994-10-09	Yes	emerge, develop, mutate
Houston Chronicle (Texas, United States)	The antibiotic miracle may be coming to an end	http://infoweb.newsbank.com/resources/doc/nb/news/0ED7B3C47023816C?p=AWNB	ANDREA HAMILTON, Associated Press	1994-10-16	No	emerge
Houston Chronicle (Texas, United States)	Once-harmless bacteria adapted to drugs, now may be lethal	http://infoweb.newsbank.com/resources/doc/nb/news/0ED7B43A9BAD9EF7?p=AWNB	DONNA ALVARADO, Knight-Ridder Newspapers	1995-02-13	No	rise, emerge, develop, mutate
Houston Chronicle (Texas, United States)	U.S. faces own microbe threat/Drug-resistant strains of bacteria pose biggest problem	http://infoweb.newsbank.com/resources/doc/nb/news/0ED7B4712B8146F3?p=AWNB	PAUL RECER, Associated Press	1995-05-21	No	develop
Houston Chronicle (Texas, United States)	Increasing number of bacterial infections resistant to penicillin	http://infoweb.newsbank.com/resources/doc/nb/news/0ED7B4A5FB6A110C?p=AWNB	TERENCE MONMANEY, Los Angeles Times	1995-08-24	No	emerge
Houston Chronicle (Texas, United States)	What you don't know about antibiotics can hurt you	http://infoweb.newsbank.com/resources/doc/nb/news/0ED7B51966949DDD?p=AWNB	JANE E. BRODY, New York Times	1996-03-17	No	emerge, develop
Houston Chronicle (Texas, United States)	Acne-causing bacteria resist antibiotics, new studies show	http://infoweb.newsbank.com/resources/doc/nb/news/0ED7B545DA928F3F?p=AWNB	SHARI ROAN, Los Angeles Times	1996-05-20	No	develop
Houston Chronicle (Texas, United States)	The cold that won't leave may be a sinus infection	http://infoweb.newsbank.com/resources/doc/nb/news/0ED7B5BD84BA8162?p=AWNB	JANE E. BRODY, New York Times	1996-12-08	Yes	develop
Houston Chronicle (Texas, United States)	Staph germ could prove unstoppable	http://infoweb.newsbank.com/resources/doc/nb/news/0ED7B85DACF9E13A?p=AWNB	Associated Press	1997-05-29	No
Houston Chronicle (Texas, United States)	Researchers flick gene switch, turn off antibiotic resistance	http://infoweb.newsbank.com/resources/doc/nb/news/0ED7B884690577D3?p=AWNB	PAUL RECER, Associated Press	1997-08-05	No	increase
Houston Chronicle (Texas, United States)	Experts say tough `superbugs' will soon resist newer drugs	http://infoweb.newsbank.com/resources/doc/nb/news/0ED7B891727A92D8?p=AWNB	MAGGIE FOX, Reuters News Service	1997-08-24	No	emerge, develop, mutate
Houston Chronicle (Texas, United States)	First case of antibiotic-resistant plague reported	http://infoweb.newsbank.com/resources/doc/nb/news/0ED7B89BE78E6C59?p=AWNB	Washington Post	1997-09-04	No	emerge
Houston Chronicle (Texas, United States)	Experts track drug-resistant staph cases	http://infoweb.newsbank.com/resources/doc/nb/news/0ED7B8A3ED5BF222?p=AWNB	DELTHIA RICKS, Newsday	1997-09-12	Yes	mutate
Houston Chronicle (Texas, United States)	Doctors share blame for germs' resistance to drugs, survey says	http://infoweb.newsbank.com/resources/doc/nb/news/0ED7B8A8C6390D2D?p=AWNB	TERENCE MONMANEY, Los Angeles Times	1997-09-17	No	rise, develop
Houston Chronicle (Texas, United States)	Resistant infections put elderly in danger	http://infoweb.newsbank.com/resources/doc/nb/news/0ED7B8B9B6F2908D?p=AWNB	ANDREW MOULTON, Knight-Ridder Tribune News	1997-10-09	No	rise, increase
Houston Chronicle (Texas, United States)	CF patients may soon get inhaled drug	http://infoweb.newsbank.com/resources/doc/nb/news/0ED7B8D8A91AA7C5?p=AWNB	Associated Press	1997-11-22	No	develop
Houston Chronicle (Texas, United States)	Lambs cloned with human gene so milk carries blood-clot protein	http://infoweb.newsbank.com/resources/doc/nb/news/0ED7B8E8A43BB61A?p=AWNB	PAUL RECER, Associated Press	1997-12-19	No
Houston Chronicle (Texas, United States)	Affluent suburbs overdo antibiotics, cause supergerms	http://infoweb.newsbank.com/resources/doc/nb/news/0ED7B90ECDBF8DD3?p=AWNB	DONNA LEINWAND, Knight-Ridder Tribune News	1998-01-17	No	mutate
Houston Chronicle (Texas, United States)	ANTIBOTIC USE - Time for action, not panic, in addressing health concerns	http://infoweb.newsbank.com/resources/doc/nb/news/0ED7B967E9833788?p=AWNB	Staff	1998-04-07	No	develop, increase
Houston Chronicle (Texas, United States)	New drugs help fight resistant `superbugs' /Researchers study antibiotic supplementsHide Details	http://infoweb.newsbank.com/resources/doc/nb/news/0ED7B9473A25F107?p=AWNB	THOMAS H. MAUGH II, Los Angeles Times	1998-04-17	No	develop, mutate
Houston Chronicle (Texas, United States)	To treat illnesses, understand the symptoms	http://infoweb.newsbank.com/resources/doc/nb/news/0ED7BA1C01E04D28?p=AWNB	JANE E. BRODY, New York Times	1999-01-31	Yes
Houston Chronicle (Texas, United States)	Bacteria detected in chicken feed survive the strongest antibiotics	http://infoweb.newsbank.com/resources/doc/nb/news/0ED7BA2C737E19D1?p=AWNB	DENISE GRADY, New York Times	1999-02-26	No	increase
Houston Chronicle (Texas, United States)	Antibiotic aimed at ending threat of drug-resistant bacteria is OK'd	http://infoweb.newsbank.com/resources/doc/nb/news/0ED7BABBA6F4018D?p=AWNB	LAURAN NEERGAARD, Associated Press	1999-09-22	No	develop
Houston Chronicle (Texas, United States)	New antibiotic joins fight against germs	http://infoweb.newsbank.com/resources/doc/nb/news/0ED7BABF86713EFC?p=AWNB	Associated Press	1999-09-28	No	emerge
Houston Chronicle (Texas, United States)	A dose of common sense for high-tech medicine	http://infoweb.newsbank.com/resources/doc/nb/news/0EB487F5E642D2D8?p=AWNB	DAN RATHER, Rather is anchor of CBS Evening News and a native Texan.	2000-01-23	No	develop
Houston Chronicle (Texas, United States)	All too frighteningly true: We are what we eat	http://infoweb.newsbank.com/resources/doc/nb/news/0EB488071C077523?p=AWNB	DR. MURRY J. COHEN, ALLISON LEE SOLIN, Cohen, a medical doctor who practices in Northern Virginia, is a member of the Washington-based Physicians Committee for Responsible Medicine. Solin is a health writer in Santa Barbara, Calif.	2000-03-02	No	emerge
Houston Chronicle (Texas, United States)	The race against resistance - World Health Organization urges wiser use of antibiotics	http://infoweb.newsbank.com/resources/doc/nb/news/0EB4883D961CAE77?p=AWNB	MARC KAUFMAN, Washington Post	2000-06-13	No	develop, mutate
Houston Chronicle (Texas, United States)	Cleanliness doesn't mean healthfulness	http://infoweb.newsbank.com/resources/doc/nb/news/0EB488440A1432F4?p=AWNB	JANE E. BRODY, New York Times	2000-06-25	Yes	emerge
Houston Chronicle (Texas, United States)	People too clean for their own good, expert says	http://infoweb.newsbank.com/resources/doc/nb/news/0EB4884F929501A1?p=AWNB	LEE BOWMAN, Scripps Howard News Service	2000-07-18	No
Houston Chronicle (Texas, United States)	Why don't they give them a microscopic help desk? / - Scientists attempting to thwart communication among germs	http://infoweb.newsbank.com/resources/doc/nb/news/0EB4887319509BC6?p=AWNB	Knight-Ridder Tribune News	2000-09-19	Yes	develop
Houston Chronicle (Texas, United States)	Increased resistance to drugs thwarts gonorrhea - treatment	http://infoweb.newsbank.com/resources/doc/nb/news/0EB4887583342EFA?p=AWNB	Reuters News Service	2000-09-22	No	develop, increase
Houston Chronicle (Texas, United States)	New salvo on horizon in war on bacteria	http://infoweb.newsbank.com/resources/doc/nb/news/0EB48876BA7E34FB?p=AWNB	Associated Press	2000-09-24	No
Houston Chronicle (Texas, United States)	FDA proposes ban on some antibiotics Bacteria resistant to drugs for poultry	http://infoweb.newsbank.com/resources/doc/nb/news/0EB4888AC832E3A0?p=AWNB	Reuters News Service	2000-10-28	No	emerge, develop, increase
Houston Chronicle (Texas, United States)	Drug-resistant salmonella infects U.S. children	http://infoweb.newsbank.com/resources/doc/nb/news/0EB488AC659B03AB?p=AWNB	Associated Press	2000-12-27	No	emerge
Houston Chronicle (Texas, United States)	Greater resistance to drugs found in bacteria /Experts warn against overusing antibiotics	http://infoweb.newsbank.com/resources/doc/nb/news/0EB488ACD62B4618?p=AWNB	Associated Press	2000-12-28	No
Houston Chronicle (Texas, United States)	Staph gene decoded by Japanese	http://infoweb.newsbank.com/resources/doc/nb/news/0ECC8A8F403DA05E?p=AWNB	Associated Press	2001-04-20	No	develop, increase, mutate
Houston Chronicle (Texas, United States)	New antibiotic is vulnerable to supergerm	http://infoweb.newsbank.com/resources/doc/nb/news/0ED7D35551FA467F?p=AWNB	Associated Press	2001-07-20	No	develop, increase
Houston Chronicle (Texas, United States)	ANTIBIOTIC RESISTANCE / FDA must evaluate drug use on healthy farm animals	http://infoweb.newsbank.com/resources/doc/nb/news/0EE192AB412A43C7?p=AWNB	Staff	2001-08-23	No	develop
Houston Chronicle (Texas, United States)	ANTHRAX ANXIETY Precaution, not panic, is in order after September. 11	http://infoweb.newsbank.com/resources/doc/nb/news/0EF3B4DB4F9788C4?p=AWNB	Staff	2001-10-16	No
Houston Chronicle (Texas, United States)	Misuse of Cipro could lead to resistance	http://infoweb.newsbank.com/resources/doc/nb/news/0EF409AF202F0653?p=AWNB	CHARLES ORNSTEIN, Los Angeles Times	2001-10-18	No	develop
Houston Chronicle (Texas, United States)	Contaminated meat spurs concern Study finds 1 in 5 market samples contained drug-resistant bacteria	http://infoweb.newsbank.com/resources/doc/nb/news/0EF409ADABF1BAAE?p=AWNB	JEFF DONN, Associated Press	2001-10-18	No	rise, increase
Houston Chronicle (Texas, United States)	Study faults treatment of urinary tract infections	http://infoweb.newsbank.com/resources/doc/nb/news/0F13AA9C4A0782B4?p=AWNB	Associated Press	2002-01-22	No	increase
Houston Chronicle (Texas, United States)	Poultry industry cuts antibiotic use Companies heed groups' concerns	http://infoweb.newsbank.com/resources/doc/nb/news/0F19F3437645E3F1?p=AWNB	MARIAN BURROS, New York Times	2002-02-10	No
Houston Chronicle (Texas, United States)	Antibiotic-resistant strep A may be warning sign Discovery that drug frequently used for kids can fail could cause changes in prescriptions	http://infoweb.newsbank.com/resources/doc/nb/news/0F33FDB8AE9064AF?p=AWNB	JANE E. ALLEN, Los Angeles Times	2002-04-30	No	increase
Houston Chronicle (Texas, United States)	Half of chicken sold tainted with bacteria	http://infoweb.newsbank.com/resources/doc/nb/news/0F8045C9F355BE10?p=AWNB	Boston Globe	2002-12-18	No	increase, mutate
Houston Chronicle (Texas, United States)	More germs in U.S. able to resist drugs - Study also forecasts rise in form of strep	http://infoweb.newsbank.com/resources/doc/nb/news/0F9B4DD00F33AB40?p=AWNB	RANDOLPH E. SCHMID, Associated Press	2003-03-10	No	rise, increase
Houston Chronicle (Texas, United States)	McDonald's tells meat suppliers to ease off antibiotics	http://infoweb.newsbank.com/resources/doc/nb/news/0FBCE80D2C307FA6?p=AWNB	Associated Press	2003-06-20	No
Houston Chronicle (Texas, United States)	Doctors propose guidelines for common blood ailment	http://infoweb.newsbank.com/resources/doc/nb/news/100BB2AC2916316C?p=AWNB	Associated Press	2004-02-14	No
Houston Chronicle (Texas, United States)	Prescriptions of antibiotics on the decline	http://infoweb.newsbank.com/resources/doc/nb/news/1011F3D0C9D5336A?p=AWNB	LAWRENCE K. ALTMAN, New York Times	2004-03-04	No
Houston Chronicle (Texas, United States)	FDA approves new antibiotic - Ketek added to medical arsenal to fight pneumonia	http://infoweb.newsbank.com/resources/doc/nb/news/101B8348908943D9?p=AWNB	Associated Press	2004-04-02	No	increase
Houston Chronicle (Texas, United States)	FDA OKs pill for travelers' ills - About 400f Americans visiting Mexico become sick	http://infoweb.newsbank.com/resources/doc/nb/news/102D9FD16BAB19B2?p=AWNB	ERIC BERGER, Houston Chronicle Medical Writer, Staff	2004-05-27	No	develop
Houston Chronicle (Texas, United States)	Ancient proteins new germ defense - Frog skins show the way to create disease resistance	http://infoweb.newsbank.com/resources/doc/nb/news/10C930FB3B7BA558?p=AWNB	ROBERT S. BOYD, Knight Ridder Tribune News	2005-09-11	No	rise, develop
Houston Chronicle (Texas, United States)	HEALTH & MEDICINE - Compound may fight antibiotic resistance - Researchers say new finding in soil could be critical in the ongoing battle against infections	http://infoweb.newsbank.com/resources/doc/nb/news/111B45F95BF04058?p=AWNB	MATT CRENSON, Associated Press	2006-05-18	Yes	emerge, develop
Houston Chronicle (Texas, United States)	Organic food ads disputed - Researchers say antibiotic-free products are not necessarily safer	http://infoweb.newsbank.com/resources/doc/nb/news/1127F5A5DD9230C0?p=AWNB	JOHN SCHMELTZER, Chicago Tribune	2006-06-25	No	develop
Houston Chronicle (Texas, United States)	Drug for cattle may get OK, despite human risk - FDA likely will approve antibiotic, but experts say use could lead to more resistant microbes	http://infoweb.newsbank.com/resources/doc/nb/news/117ADBC309D00620?p=AWNB	RICK WEISS, Washington Post	2007-03-04	No	emerge
Houston Chronicle (Texas, United States)	Take some precautions to avoid staph infection	http://infoweb.newsbank.com/resources/doc/nb/news/11D0E3E508B493A0?p=AWNB	ALEXIS GRANT, Staff	2007-11-09	No	develop
Houston Chronicle (Texas, United States)	Antibiotics are of no help for sinus infections - Study says the drugs may do more harm than good	http://infoweb.newsbank.com/resources/doc/nb/news/11D5D592EA8C97E8?p=AWNB	JIA-RUI CHONG, Los Angeles Times	2007-12-05	No	increase
Houston Chronicle (Texas, United States)	Indians are exposed to such tainted water that some fear a drug-resistant bacteria will follow - A stream of pharmaceuticals	http://infoweb.newsbank.com/resources/doc/nb/news/125F9AC3905211F0?p=AWNB	MARGIE MASON, ASSOCIATED PRESS	2009-01-26	Yes
Houston Chronicle (Texas, United States)	Internet antibiotics pose a threat, report finds Unprescribed use may lead to drug resistance	http://infoweb.newsbank.com/resources/doc/nb/news/12AE070DCFB09230?p=AWNB	NICOLE OSTROW, BLOOMBERG NEWS	2009-09-20	No
Houston Chronicle (Texas, United States)	Lives at stake Let's open the pipeline for new antibiotics.	http://infoweb.newsbank.com/resources/doc/nb/news/1368E86875A58158?p=AWNB	Houston Chronicle	2011-04-13	No
Houston Chronicle (Texas, United States)	ANOTHER VOICE - The Washington Post - Threat to modern medicine	http://infoweb.newsbank.com/resources/doc/nb/news/13FFDC9B4035AE30?p=AWNB	The Washington Post	2012-07-12	Yes
Houston Chronicle (Texas, United States)	Groundbreaking work - Persistence pays off for professor	http://infoweb.newsbank.com/resources/doc/nb/news/1431A4815364D418?p=AWNB	Eric Berger	2012-12-08	No	increase, mutate
Houston Chronicle (Texas, United States)	HOSPITALS - Officials warn of rising threat from superbugs	http://infoweb.newsbank.com/resources/doc/nb/news/144DFC7927690128?p=AWNB	ASSOCIATED PRESS	2013-03-06	No	emerge, develop, increase
Houston Chronicle (Texas, United States)	Medicine - Drug-resistant microbes seem no match for silver	http://infoweb.newsbank.com/resources/doc/nb/news/1472396133C51CE0?p=AWNB	LOS ANGELES TIMES	2013-06-23	No	develop, increase
Houston Chronicle (Texas, United States)	Q&A with Dr. Cesar Arias - Local expert sounds the alarm: Drug-resistant bacteria risk grows - Inability to treat some infections is serious threat	http://infoweb.newsbank.com/resources/doc/nb/news/149E69B1B21D8B48?p=AWNB	Todd Ackerman	2013-10-27	Yes	emerge
Houston Chronicle (Texas, United States)	FOOD SAFETY - FDA to curb antibiotics in livestock	http://infoweb.newsbank.com/resources/doc/nb/news/14AA9954AD786950?p=AWNB	NEW YORK TIMES	2013-12-12	No	develop
Los Angeles Investor's Business Daily (California, United States)	Drug-Resistant Strain Of TB Raises Red Flag In Medical World; Is Charity The Cure?; Lilly exec says science, economics aren't enough to solve the problem	http://www.lexisnexis.com/lnacui2api/api/version1/getDocCui?lni=4C1W-4P20-01J8-W4VC&csi=270944,270077,11059,8411&hl=t&hv=t&hnsd=f&hns=t&hgn=t&oc=00240&perma=true	Amy Reeves	2004-03-29	No	develop, mutate
Los Angeles Investor's Business Daily (California, United States)	Bacteria Muscle Up, But Never Mind That; Drug Firms Turn Away; Antibiotics are needed, expert says, but financial incentives are lacking	http://www.lexisnexis.com/lnacui2api/api/version1/getDocCui?lni=4C9B-43R0-01J8-W0XD&csi=270944,270077,11059,8411&hl=t&hv=t&hnsd=f&hns=t&hgn=t&oc=00240&perma=true	GLORIA LAU	2004-05-03	No
Los Angeles Investor's Business Daily (California, United States)	CUBIST PHARMACEUTICALS INC. Lexington, Massachusetts Drug Maker Targets Infections That Are Resistant To Antibiotics	http://www.lexisnexis.com/lnacui2api/api/version1/getDocCui?lni=4TXC-PSH0-TX4P-W077&csi=270944,270077,11059,8411&hl=t&hv=t&hnsd=f&hns=t&hgn=t&oc=00240&perma=true	Kevin Harlin	2008-11-14	No	develop, mutate
Los Angeles Times (California, United States)	Antibiotics in Animal Feed Get a Closer Look: [Home Edition]	http://search.proquest.com/latimes/docview/292133960/B4C82D223B2E45F2PQ/2?accountid=14512	Puzo, Daniel P	1985-04-04	No
Los Angeles Times (California, United States)	Cells Take on New Idenity, Ward Off Antibiotics Jumping Genes Help Bacteria Survive: [Bulldog Edition]	http://search.proquest.com/latimes/docview/292371509/44A95EF399724A3APQ/9?accountid=14512	RICKS, DELTHIA	1986-05-18	No
Los Angeles Times (California, United States)	Developments in Brief Strains of Gonorrhea Prove Drug-Resistant: [Home Edition]	http://search.proquest.com/latimes/docview/292756966/70C74B7A35334FB8PQ/19?accountid=14512	none	1987-08-02	No	develop
Los Angeles Times (California, United States)	Bacteria Developing Resistance to New Antibiotics: [Bulldog Edition]	http://search.proquest.com/latimes/docview/816592025/fulltextPDF?accountid=14512	Stein, Rob	1987-08-16	No	develop, increase
Los Angeles Times (California, United States)	Developments in Brief Salmonella Growing Resistant to Antibiotics: [Home Edition]	http://search.proquest.com/latimes/docview/292628124/70C74B7A35334FB8PQ/22?accountid=14512	none	1987-09-20	No	increase
Los Angeles Times (California, United States)	Science / Medicine Pollution Suspected of Toughening Bacteria: [Home Edition]	http://search.proquest.com/latimes/docview/280549076/E503DAF8B2A24B61PQ/26?accountid=14512	none	1988-10-31	No	develop
Los Angeles Times (California, United States)	`Jumping Genes' Blamed for Resistant Bacteria: [Bulldog Edition]	http://search.proquest.com/latimes/docview/280714520/E503DAF8B2A24B61PQ/27?accountid=14512	RICKS, DELTHIA	1988-11-13	Yes	develop, increase
Los Angeles Times (California, United States)	Rabbit `Snuffles' Can Be Fatal: [Orange County Edition]	http://search.proquest.com/latimes/docview/280689196/E503DAF8B2A24B61PQ/29?accountid=14512	Ericson, Glenn	1989-03-09	No
Los Angeles Times (California, United States)	HEALTH Kids and Antibiotics Parents, Doctors Worried Sick About Overuse of Wonder Drugs: [Home Edition]	http://search.proquest.com/latimes/docview/280761515/E503DAF8B2A24B61PQ/30?accountid=14512	Libman, Joan	1989-05-30	No	develop
Los Angeles Times (California, United States)	Restraint Needed in Antibiotic Use, Study Finds Health: Overuse of drugs has produced resistant strains of bacteria. The problem is more acute in the Third World but could become a health-care headache in the U.S., researchers say.: [Orange County Edition]	http://search.proquest.com/latimes/docview/281249667/E503DAF8B2A24B61PQ/45?accountid=14512	Klinger, Karen	1990-12-06	Yes	develop
Los Angeles Times (California, United States)	More Bacteria Resisting Antibiotics Health: Scientists say the problem is widespread in some parts of the world and could become a serious concern in the United States.: [Valley Edition]	http://search.proquest.com/latimes/docview/281693320/E503DAF8B2A24B61PQ/56?accountid=14512	none	1991-12-13	Yes
Los Angeles Times (California, United States)	Science / Medicine Antibiotics Resistance Affirmed: [Home Edition]	http://search.proquest.com/latimes/docview/281591128/E503DAF8B2A24B61PQ/59?accountid=14512	none	1992-02-03	No	develop, increase
Los Angeles Times (California, United States)	Health Officials Call for New Fight on Drug-Resistant Types of TB: [Home Edition]	http://search.proquest.com/latimes/docview/281655467/E503DAF8B2A24B61PQ/60?accountid=14512	Houston, Paul	1992-02-11	No	develop
Los Angeles Times (California, United States)	Officials Scramble to Deal With Resurgence of Tuberculosis More than 26,000 new active cases were reported nationwide last year. Rewriting quarantine laws, reopening sanitariums are options being considered.: [Home Edition]	http://search.proquest.com/latimes/docview/281744738/E503DAF8B2A24B61PQ/63?accountid=14512	Nelson, Harry	1992-07-09	No
Los Angeles Times (California, United States)	World View Deadly Malaria Comes Back With a Vengeance The tropical disease rages through sub-Saharan Africa and parts of Asia and Latin America. In one Pacific capital, everyone is infected.: [Home Edition]	http://search.proquest.com/latimes/docview/281683752/E503DAF8B2A24B61PQ/65?accountid=14512	Drogin, Bob	1992-07-28	No	increase
Los Angeles Times (California, United States)	FDA Urged to Ban Milk, Beef Linked to Hormone Health: The GAO says questions remain about the experimental growth drug and its relationship to antibiotic use in cows.: [Home Edition]	http://search.proquest.com/latimes/docview/281758644/E503DAF8B2A24B61PQ/66?accountid=14512	Grace, Stephanie	1992-08-11	No
Los Angeles Times (California, United States)	A Whole Pharma-Sea Out There? Research: Two San Diego scientists plumb the depths for inspiration in developing drugs for human ills.: [San Diego County Edition]	http://search.proquest.com/latimes/docview/281809621/E503DAF8B2A24B61PQ/67?accountid=14512	ZAMICHOW, NORA	1992-10-25	No	develop
Los Angeles Times (California, United States)	Harvesting the Seas Researchers Dive the Ocean Depths in Search of Organisms for New Drugs: [Home Edition]	http://search.proquest.com/latimes/docview/281692775/E503DAF8B2A24B61PQ/68?accountid=14512	ZAMICHOW, NORA	1992-11-02	No	develop
Los Angeles Times (California, United States)	COLUMN LEFT / ALEXANDER COCKBURN The Cure for Tuberculosis: a Just Economy TB is a disease tied more to the economic condition of its victims than to new germs.: [Home Edition]	http://search.proquest.com/latimes/docview/281724954/E503DAF8B2A24B61PQ/69?accountid=14512	Cockburn, Alexander	1992-11-22	No
Los Angeles Times (California, United States)	Health Agency Drafting Global Epidemic Battle Plan: [Home Edition]	http://search.proquest.com/latimes/docview/281927916/E503DAF8B2A24B61PQ/71?accountid=14512	CIMONS, MARLENE	1993-03-22	No	emerge, develop
Los Angeles Times (California, United States)	Drug Combination Found Effective on Peptic Ulcers Medicine: A bacterium linked to the malady can be killed by antibiotics and acid-suppressing compounds, a federal advisory panel says.: [Home Edition]	http://search.proquest.com/latimes/docview/282280827/E503DAF8B2A24B61PQ/82?accountid=14512	CIMONS, MARLENE	1994-02-10	No
Los Angeles Times (California, United States)	Don't Skimp on Milk Labeling Just tell consumers whether it's from cows that were fed biotech hormones: [Home Edition]	http://search.proquest.com/latimes/docview/282127341/E503DAF8B2A24B61PQ/85?accountid=14512	none	1994-04-02	No
Los Angeles Times (California, United States)	Cover Story Take Two Herbs and Call Me in the Morning Health: Your child is teething or has an earache? Responding to growing demand from parents, many doctors are prescribing homeopathic remedies. But they caution that such treatments are not a cure-all.: [Home Edition]	http://search.proquest.com/latimes/docview/282257431/E503DAF8B2A24B61PQ/87?accountid=14512	Kelleher, Kathleen	1994-05-05	No	develop
Los Angeles Times (California, United States)	Take Two Herbs and Call Me in the Morning Health: For a growing number of parents-and doctors-the treatment of choice is homeopathic remedies.: [Ventura West Edition]	http://search.proquest.com/latimes/docview/282323999/E503DAF8B2A24B61PQ/88?accountid=14512	Kelleher, Kathleen	1994-05-29	No	develop
Los Angeles Times (California, United States)	COLUMN ONE `Killer Bug' Perfect for Prime Time What tabloids call `flesh-eating bacteria' is a rare but virulent form of germ that causes strep throat. After years of dormancy, its return has stumped doctors and fueled fear, fascination.: [Home Edition]	http://search.proquest.com/latimes/docview/282259067/E503DAF8B2A24B61PQ/89?accountid=14512	Stolberg, Sheryl	1994-06-15	No	rise, emerge, increase, mutate
Los Angeles Times (California, United States)	Arsenal of Antibiotics Failing as Resistant Bacteria Develop Medicine: `Close calls' getting closer as deadly strains invade and esoteric drugs lose potency. People are dying and more will die.: [Bulldog Edition]	http://search.proquest.com/latimes/docview/292821697/E503DAF8B2A24B61PQ/91?accountid=14512	Hamilton, Andrea	1994-10-23	No	emerge
Los Angeles Times (California, United States)	Hospitals Prime Hatcheries for Drug-Resistant Bacteria Infections: Effort to prevent transmission heightened, but 5% to 10% of all patients get infections when hospitalized. That contributes to 60,000 deaths a year.: [Bulldog Edition]	http://search.proquest.com/latimes/docview/292955926/E503DAF8B2A24B61PQ/92?accountid=14512	Hamilton, Andrea	1994-10-24	No	emerge, develop
Los Angeles Times (California, United States)	Antiseptic Curbs Blindness, UCLA Researchers Say Medicine: Kenya study shows form of Betadine used on newborns prevents infections. It is safer and cheaper than widely used silver nitrate, research finds.: [Home Edition]	http://search.proquest.com/latimes/docview/292979901/E503DAF8B2A24B61PQ/99?accountid=14512	MAUGH, THOMAS H, II	1995-03-02	No	develop
Los Angeles Times (California, United States)	Drug-Resistant Bacteria Pose an Increasing Threat Health: About 13,000 die in U.S. each year from germs that have developed a tolerance for common antibiotics.: [Home Edition]	http://search.proquest.com/latimes/docview/293080263/F07FD7ADAC4943C9PQ/102?accountid=14512	Cheevers, Jack	1995-03-25	No	emerge, develop, increase, mutate
Los Angeles Times (California, United States)	Fish Offer Glimmer of Hope to Scientists: [Bulldog Edition]	http://search.proquest.com/latimes/docview/293117226/F07FD7ADAC4943C9PQ/103?accountid=14512	Hostetler, A J	1995-03-26	No	develop, mutate
Los Angeles Times (California, United States)	Germs Far More Resistant to Penicillin: [Home Edition]	http://search.proquest.com/latimes/docview/293126091/F07FD7ADAC4943C9PQ/106?accountid=14512	MONMANEY, TERENCE.	1995-08-24	No	rise, emerge
Los Angeles Times (California, United States)	Bacterium's Immunity to Powerful Drug Bodes Ill; Health: As one bug outsmarts the mighty antibiotic vancomycin, scientists fear more unstoppable organisms.: [Home Edition]	http://search.proquest.com/latimes/docview/293219307/F07FD7ADAC4943C9PQ/111?accountid=14512	Roan, Shari	1996-02-20	No	emerge, develop, increase, mutate
Los Angeles Times (California, United States)	Sufferers of Acne, Beware: Pimples May Be Winning; Health: The traditional blemish antibiotics are battling strains that are strongly resistant. Soon, an expert says, there may be few, if any, to rely on.: [Home Edition]	http://search.proquest.com/latimes/docview/293288989/F07FD7ADAC4943C9PQ/113?accountid=14512	Roan, Shari	1996-05-08	No	develop
Los Angeles Times (California, United States)	Old and New Infectious Diseases Trigger Global Struggle; Medicine: Dense populations, adaptable bugs and man's encroachment on nature are blamed. Health experts react slowly.: [Bulldog Edition]	http://search.proquest.com/latimes/docview/293382482/F07FD7ADAC4943C9PQ/115?accountid=14512	Hanley, Charles J	1996-06-16	Yes	emerge, mutate
Los Angeles Times (California, United States)	Drop in World TB Rates Ascribed to New Regimen; Disease: Program forces patients to take medication under supervision. Up to 85% are cured, studies show.: [Home Edition]	http://search.proquest.com/latimes/docview/421308719/F07FD7ADAC4943C9PQ/120?accountid=14512	MARY WILLIAMS WALSH; MAUGH, THOMAS H, II	1997-03-20	No	emerge
Los Angeles Times (California, United States)	Epidemic Expert Spreads Warnings, Remedies Panic; Informing Public About Diseases Poses Risks: [Orange County Edition]	http://search.proquest.com/latimes/docview/421123241/F07FD7ADAC4943C9PQ/122?accountid=14512	Loar, Russ	1997-04-07	No	develop
Los Angeles Times (California, United States)	Deadly Germ Resisting Drugs, Researchers Say; Health: New strain of bacteria that causes often-fatal infections may soon become unstoppable, doctors say.: [Home Edition]	http://search.proquest.com/latimes/docview/421163435/F07FD7ADAC4943C9PQ/124?accountid=14512	none	1997-05-29	No
Los Angeles Times (California, United States)	Doing War With Super Germs: [Home Edition]	http://search.proquest.com/latimes/docview/421117782/F07FD7ADAC4943C9PQ/125?accountid=14512	none	1997-05-30	Yes	develop, mutate
Los Angeles Times (California, United States)	Are We Going to a Clean Extreme?; Health: The popularity of anti-bacterial soaps may be helping to create super-resistant organisms, a doctor suspects.: [Home Edition]	http://search.proquest.com/latimes/docview/421278840/F07FD7ADAC4943C9PQ/126?accountid=14512	Bor, Jonathan	1997-06-04	Yes	develop
Los Angeles Times (California, United States)	ICU Harbors Nastier Bugs, Study Finds; Medicine: Bacteria thrive and grow more dangerous in intensive care units, researchers find. That, of course, is also where the weakest and sickest patients are--a deadly combination.: [Bulldog Edition]	http://search.proquest.com/latimes/docview/421273518/F07FD7ADAC4943C9PQ/127?accountid=14512	Meyer, Tara	1997-06-08	No
Los Angeles Times (California, United States)	SCIENCE FILE; Women's Health; Seeking New Treatments for Cystitis; Drug-resistant urinary tract infections are an increasingly common problem. But vaccines now being tested could offer long-term relief.: [Home Edition]	http://search.proquest.com/latimes/docview/421329142/F07FD7ADAC4943C9PQ/128?accountid=14512	MAUGH, THOMAS H, II	1997-06-26	No	increase
Los Angeles Times (California, United States)	Scientists Halt Bacteria's Resistance to Antibiotics; Medicine: Discovery could help restore usefulness of front-line drugs, reverse major crisis in treatment of infections.: [Home Edition]	http://search.proquest.com/latimes/docview/421334199/F07FD7ADAC4943C9PQ/129?accountid=14512	none	1997-08-05	No	increase
Los Angeles Times (California, United States)	SCIENCE FILE; Effort to Cut Overuse of Antibiotics Shows Promising Results in Finland: [Home Edition]	http://search.proquest.com/latimes/docview/421292746/F07FD7ADAC4943C9PQ/132?accountid=14512	none	1997-08-14	No	emerge, increase
Los Angeles Times (California, United States)	Medicine's Magic Bullet Is Under Siege; Antibiotics: Overuse of broad-spectrum medications has led to bacteria that resist even the most powerful drugs.: [Home Edition]	http://search.proquest.com/latimes/docview/421375532/F07FD7ADAC4943C9PQ/133?accountid=14512	Lieberman, Patricia	1997-09-05	No	develop
Los Angeles Times (California, United States)	Antibiotics Overprescribed, Study Finds: [Orange County Edition]	http://search.proquest.com/latimes/docview/421347930/F07FD7ADAC4943C9PQ/134?accountid=14512	MONMANEY, TERENCE	1997-09-17	No	rise, emerge, develop, increase
Los Angeles Times (California, United States)	COLD & FLU SEASON; It's That Time of the Year; Feeling sick and tired and sneezy and achy? Join the club. But you don't have to take it lying down.: [Home Edition]	http://search.proquest.com/latimes/docview/421209909/F07FD7ADAC4943C9PQ/137?accountid=14512	Roan, Shari	1997-12-01	No	emerge, increase
Los Angeles Times (California, United States)	Commentary; An Ancient Marauder Looms Again; Tuberculosis: The fight against it must be global as drug-resistant strains spread.: [Home Edition]	http://search.proquest.com/latimes/docview/421218358/F07FD7ADAC4943C9PQ/140?accountid=14512	Nader, Ralph; R. GORDON DOUGLAS	1998-02-16	No	emerge, develop, increase
Los Angeles Times (California, United States)	FDA Panel Recommends Approval of Antibiotic: [Home Edition]	http://search.proquest.com/latimes/docview/421264503/F07FD7ADAC4943C9PQ/141?accountid=14512	none	1998-02-20	No	develop
Los Angeles Times (California, United States)	U.S. Launches Global Effort to Control Disease: [Home Edition]	http://search.proquest.com/latimes/docview/421266079/F07FD7ADAC4943C9PQ/142?accountid=14512	CIMONS, MARLENE	1998-03-20	No	emerge
Los Angeles Times (California, United States)	Scientists Find New Way to Foil Staph Bacteria; Medicine: Instead of killing germs, immunization blocks toxin release. Resistance is less likely to develop.: [Home Edition]	http://search.proquest.com/latimes/docview/421285749/F07FD7ADAC4943C9PQ/143?accountid=14512	MAUGH, THOMAS H, II	1998-04-17	No	develop, mutate
Los Angeles Times (California, United States)	The Superbug Threat: [Home Edition]	http://search.proquest.com/latimes/docview/421249581/F07FD7ADAC4943C9PQ/145?accountid=14512	none	1998-05-11	No	develop, increase, mutate
Los Angeles Times (California, United States)	Science File / An exploration of issues and trends affecting science, medicine and the environment; Science in Brief; Resistant TB Strains Are More Common in Parts of Former Soviet Union: [Home Edition]	http://search.proquest.com/latimes/docview/421436947/F07FD7ADAC4943C9PQ/147?accountid=14512	none	1998-06-04	No	emerge
Los Angeles Times (California, United States)	FDA Considers Tightening Rules for Use of Antibiotics on Farm Animals: [Home Edition]	http://search.proquest.com/latimes/docview/421472350/F07FD7ADAC4943C9PQ/155?accountid=14512	none	1999-01-27	No	mutate
Los Angeles Times (California, United States)	SCIENCE FILE; Science in Brief; Bacterium Resistant to Antibiotic Kills Another Hospital Patient: [Home Edition]	http://search.proquest.com/latimes/docview/421365690/F07FD7ADAC4943C9PQ/157?accountid=14512	none	1999-02-18	No	develop
Los Angeles Times (California, United States)	SUNDAY REPORT; Biotech Battlefield: Profits vs. Public; Private companies are refusing to share the genetic code of a deadly staph bacterium. They say it cost them millions to discover, but officials say the data are needed to avert a public health crisis.: [Home Edition]	http://search.proquest.com/latimes/docview/421377246/F07FD7ADAC4943C9PQ/158?accountid=14512	CIMONS, MARLENE; Jacobs, Paul	1999-02-21	Yes	develop
Los Angeles Times (California, United States)	Parent Pressure Cited in Overuse of Antibiotics: [Orange County Edition]	http://search.proquest.com/latimes/docview/421497694/F07FD7ADAC4943C9PQ/159?accountid=14512	BOODMAN, SANDRA G	1999-02-22	No	develop
Los Angeles Times (California, United States)	Focus on World Health; Global Warning; AIDS, tuberculosis, malaria: Why the world's relentless threats continue to frustrate modern medicine.: [Home Edition]	http://search.proquest.com/latimes/docview/421358146/F07FD7ADAC4943C9PQ/160?accountid=14512	Garrett, Laurie	1999-03-01	Yes	mutate
Los Angeles Times (California, United States)	It's a Matter of Health: [Home Edition]	http://search.proquest.com/latimes/docview/421376450/F07FD7ADAC4943C9PQ/161?accountid=14512	none	1999-03-15	No	develop, mutate
Los Angeles Times (California, United States)	VENTURA COUNTY NEWS; Newborn's Illness Puts Strep B in Spotlight; Health: Oxnard woman who carried rare form of meningitis during her pregnancy launches a campaign to educate others.: [Ventura County Edition]	http://search.proquest.com/latimes/docview/421399935/F07FD7ADAC4943C9PQ/162?accountid=14512	Kelley, Daryl	1999-03-21	No
Los Angeles Times (California, United States)	Liver Deaths Prompt Restrictions on Popular Antibiotic; Health: Six people died after taking new drug Trovan, which has been prescribed to millions. Manufacturer disagrees with the FDA's action.: [Home Edition]	http://search.proquest.com/latimes/docview/421404872/F07FD7ADAC4943C9PQ/165?accountid=14512	CIMONS, MARLENE	1999-06-10	No
Los Angeles Times (California, United States)	Commentary; Will We Win the Fight Against the Superbugs?; Health: More research, funding and consumer awareness are needed to beat resistance to antibiotics.: [Home Edition]	http://search.proquest.com/latimes/docview/421426518/F07FD7ADAC4943C9PQ/167?accountid=14512	Wenzel, Richard P	1999-09-05	No	develop, increase
Los Angeles Times (California, United States)	Drug OKd to Fight Off Resistant Infections: [Home Edition]	http://search.proquest.com/latimes/docview/421452418/F07FD7ADAC4943C9PQ/168?accountid=14512	CIMONS, MARLENE	1999-09-22	Yes	develop
Los Angeles Times (California, United States)	INSIDE STORY; The Enemy Within; You Probably Don't Want to Know What Dr. David Pegues Knows About Hospitals, About Those Nasty, Drug- Resistant Microbes Lying in Wait. But What the Germ Warrior Knows Just Might Save Your Life.: [Home Edition]	http://search.proquest.com/latimes/docview/421625290/F07FD7ADAC4943C9PQ/169?accountid=14512	Michael D' Antonio	1999-10-03	Yes	rise, emerge, develop, mutate
Los Angeles Times (California, United States)	Drug-Resistant Infections Going Unidentified; Survey: At many hospitals, tests are not being done to pinpoint strains of staph that don't respond to antibiotics.: [Home Edition]	http://search.proquest.com/latimes/docview/421598191/F07FD7ADAC4943C9PQ/176?accountid=14512	Okie, Susan	2000-01-24	No
Los Angeles Times (California, United States)	Drug-Resistant Germs Get New Foe; Health: FDA approves antibiotic to battle bacteria on which other medicines are no longer effective. Common, deadly staph infection is major target.: [Home Edition]	http://search.proquest.com/latimes/docview/421636560/F07FD7ADAC4943C9PQ/180?accountid=14512	CIMONS, MARLENE	2000-04-19	Yes	rise, develop, increase
Los Angeles Times (California, United States)	Farm Uses May Weaken Antibiotics; Health: Nebraska boy got case of drug-resistant salmonella from cattle, researchers say. Disputed finding could lead to curbs on medicating animals.: [Orange County Edition]	http://search.proquest.com/latimes/docview/421488884/D09D37E1A6284632PQ/181?accountid=14512	none	2000-04-27	No	increase
Los Angeles Times (California, United States)	Expanding the Universe of Over-the-Counter Drugs Is Weighed; Health: The FDA is considering adding, for example, cholesterol and blood pressure products. But critics say doctors should be monitoring patients' use.: [Home Edition]	http://search.proquest.com/latimes/docview/421664733/D09D37E1A6284632PQ/185?accountid=14512	CIMONS, MARLENE	2000-07-02	No
Los Angeles Times (California, United States)	SCIENCE FILE / An exploration of issues and trends affecting science, medicine and the environment; Science in Brief; Researchers Sequence Largest Bacterial Genome to Date: [Home Edition]	http://search.proquest.com/latimes/docview/421534118/D09D37E1A6284632PQ/187?accountid=14512	none	2000-08-31	No
Los Angeles Times (California, United States)	Nation IN BRIEF / WASHINGTON, D.C.; FDA Proposes Labels for Antibiotics: [Home Edition]	http://search.proquest.com/latimes/docview/421558009/D09D37E1A6284632PQ/189?accountid=14512	none	2000-09-20	No	develop
Los Angeles Times (California, United States)	Drug Industry Raises Estimate of Antibiotic Use in Animals: [Home Edition]	http://search.proquest.com/latimes/docview/421594219/D09D37E1A6284632PQ/191?accountid=14512	none	2001-02-16	No	develop
Los Angeles Times (California, United States)	The Dirt on Being Skeaky Clean; Hygiene: Experts wonder if antibacterial soaps and cleansers are actually contributing to weaker immune systems.: [Home Edition]	http://search.proquest.com/latimes/docview/421589390/D09D37E1A6284632PQ/192?accountid=14512	Condor, Bob	2001-04-30	No	increase
Los Angeles Times (California, United States)	Science File; In Brief; Finding May Aid Fight Against Gum Disease: [Home Edition]	http://search.proquest.com/latimes/docview/421646689/D09D37E1A6284632PQ/194?accountid=14512	none	2001-06-18	No
Los Angeles Times (California, United States)	Science File; IN BRIEF; Researchers Make Peptide That Kills Bacteria: [Home Edition]	http://search.proquest.com/latimes/docview/421831678/D09D37E1A6284632PQ/195?accountid=14512	none	2001-07-30	No	develop
Los Angeles Times (California, United States)	Deadly Germs Are Catching Up With New Antibiotics: [Home Edition]	http://search.proquest.com/latimes/docview/421659869/D09D37E1A6284632PQ/196?accountid=14512	Pyne, Solana	2001-08-27	Yes	develop
Los Angeles Times (California, United States)	Antibiotic-Resistant Bacterium Causing Bladder Infections; Research: Microbe is blamed for urinary tract ailments among female university students in Berkeley, Minnesota and Michigan.: [Home Edition]	http://search.proquest.com/latimes/docview/421654241/D09D37E1A6284632PQ/200?accountid=14512	Okie, Susan	2001-10-08	No	rise, emerge, increase
Los Angeles Times (California, United States)	U.S. STRIKES BACK; THE BIOLOGICAL THREAT; Fear Boosts Antibiotics Sales; Prevention: Doctors try to calm patients who are besieging them with requests for Cipro, a drug to treat anthrax.: [Home Edition]	http://search.proquest.com/latimes/docview/421838156/D09D37E1A6284632PQ/201?accountid=14512	Ornstein, Charles	2001-10-11	No
Los Angeles Times (California, United States)	U.S. STRIKES BACK; ANTHRAX SCARE; COLUMN ONE; Cure May Be Health Hazard; Many doctors bend to pressure from patients who want antibiotics after anthrax scares. Misuse could raise the dangers of resistance.: [Home Edition]	http://search.proquest.com/latimes/docview/421641511/D09D37E1A6284632PQ/203?accountid=14512	Ornstein, Charles	2001-10-17	No	develop
Los Angeles Times (California, United States)	RESPONSE TO TERROR; Health Experts Fear Cipro Risks as Drug Given to 7,000 in N.Y.: [Home Edition]	http://search.proquest.com/latimes/docview/421674917/D09D37E1A6284632PQ/206?accountid=14512	Fiore, Faye	2001-10-25	No	develop
Los Angeles Times (California, United States)	Opinion; FOOD SUPPLY; "Super Bugs" Have Invaded Our Meat: [Home Edition]	http://search.proquest.com/latimes/docview/421841266/D09D37E1A6284632PQ/209?accountid=14512	Gorbach, Sherwood L	2001-11-04	No	develop
Los Angeles Times (California, United States)	Science File; Leprosy Fades to Painful Past Around Globe; Most cases of the disfiguring disease now are found in only six countries. Antibiotics have almost wiped it out.: [Home Edition]	http://search.proquest.com/latimes/docview/421871642/D09D37E1A6284632PQ/214?accountid=14512	MAUGH, THOMAS H, II	2001-12-24	No	develop
Los Angeles Times (California, United States)	COLUMN ONE; A Tough Pill to Swallow; The 'dirty little secret in health care' is that many patients ignore doctors' orders and take prescribed medications irregularly, if at all.: [Home Edition]	http://search.proquest.com/latimes/docview/421888991/D09D37E1A6284632PQ/216?accountid=14512	Ornstein, Charles	2002-02-18	No	develop
Los Angeles Times (California, United States)	The State; Resistance Leads to Fewer Options for Treating STD; Health: Officials fear that California doctors may be forced to stop prescribing Cipro and other common antibiotics in gonorrhea cases.: [Home Edition]	http://search.proquest.com/latimes/docview/421691532/D09D37E1A6284632PQ/218?accountid=14512	Ornstein, Charles	2002-03-05	No	rise, develop, increase
Los Angeles Times (California, United States)	The World; China's Antibiotics Breeding Trouble; Health: Experts say chronic overuse is leaving the population, and perhaps the world, vulnerable to resistant new diseases.: [BULLDOG EDITION]	http://search.proquest.com/latimes/docview/421911357/D09D37E1A6284632PQ/221?accountid=14512	Fackler, Martin	2002-04-07	No	rise, emerge, mutate
Los Angeles Times (California, United States)	Science File; The Virus as a Tool of Medicine; U.S. scientists are showing increasing interest in harnessing 'bacteria eaters' to attack and destroy disease-causing microbes.: [HOME EDITION]	http://search.proquest.com/latimes/docview/421700957/D09D37E1A6284632PQ/222?accountid=14512	Mestel, Rosie	2002-04-22	No
Los Angeles Times (California, United States)	Resistant Strep Sounds a Warning: [HOME EDITION]	http://search.proquest.com/latimes/docview/421710454/D09D37E1A6284632PQ/223?accountid=14512	Allen, Jane E	2002-04-22	No	increase
Los Angeles Times (California, United States)	The State; CDC Discourages Use of Popular Anti-Gonorrhea Drugs: [HOME EDITION]	http://search.proquest.com/latimes/docview/421912740/D09D37E1A6284632PQ/227?accountid=14512	Ornstein, Charles	2002-05-10	No
Los Angeles Times (California, United States)	THE NATION; Kids Getting Antibiotics Less, Study Finds: [HOME EDITION]	http://search.proquest.com/latimes/docview/421899867/D09D37E1A6284632PQ/228?accountid=14512	none	2002-06-19	No
Los Angeles Times (California, United States)	Health Matters; Antibiotics and the Chicken Connection: [HOME EDITION]	http://search.proquest.com/latimes/docview/421713946/D09D37E1A6284632PQ/230?accountid=14512	Lieberman, Trudy	2002-07-15	No	emerge, increase, mutate
Los Angeles Times (California, United States)	Not Above Popping Pills Meant for Pets; Medication* To cut costs or save time, some people take drugs intended for animals, a risky practice.: [HOME EDITION]	http://search.proquest.com/latimes/docview/421712594/D09D37E1A6284632PQ/231?accountid=14512	Carey, Benedict	2002-07-29	Yes
Los Angeles Times (California, United States)	Los Angeles; County Orders Reports on Illness; Health: Starting next month, doctors must add invasive pneumococcal disease to the list of ailments they track. Officials hope to assess resistance to antibiotics.: [HOME EDITION]	http://search.proquest.com/latimes/docview/421908965/D09D37E1A6284632PQ/233?accountid=14512	Ornstein, Charles	2002-09-24	No	develop
Los Angeles Times (California, United States)	MEDICINE; IN THE LAB; Defensive measures against a super bug; Researchers are developing vaccines and enlisting the body's immune system in the war on staph infections.: [HOME EDITION]	http://search.proquest.com/latimes/docview/421745891/D09D37E1A6284632PQ/234?accountid=14512	Roan, Shari	2002-11-04	No	develop
Los Angeles Times (California, United States)	California; 19 States Settle With Pfizer Over Drug Ads; Company must fund a public service campaign about appropriate use of ear infection medicine.: [HOME EDITION]	http://search.proquest.com/latimes/docview/421763380/D09D37E1A6284632PQ/236?accountid=14512	none	2003-01-07	No
Los Angeles Times (California, United States)	Skin infection spreads among gay men in L.A.; The emergence of the drug-resistant bacteria staph is the first such outbreak reported in that population.: [HOME EDITION]	http://search.proquest.com/latimes/docview/421783543/D09D37E1A6284632PQ/238?accountid=14512	Allen, Jane E	2003-01-27	No	rise, emerge, increase
Los Angeles Times (California, United States)	California; Jails See Outbreak of Skin Infections; About 1,000 county inmates were struck by the staph condition. For five months, it was misdiagnosed as spider bites, officials say.: [HOME EDITION]	http://search.proquest.com/latimes/docview/421941323/D09D37E1A6284632PQ/240?accountid=14512	Charles Ornstein and Jane E. Allen	2003-01-31	No
Los Angeles Times (California, United States)	THE NATION; More Germs Resisting Cipro, Study Says: [HOME EDITION]	http://search.proquest.com/latimes/docview/421774680/D09D37E1A6284632PQ/241?accountid=14512	none	2003-02-19	No	develop, increase, mutate
Los Angeles Times (California, United States)	Medicine; A weapon weakened: antibiotics; As bacteria resist Cipro and other drugs, alternatives are not being developed quickly enough. The curable may become incurable.: [HOME EDITION]	http://search.proquest.com/latimes/docview/421773612/D09D37E1A6284632PQ/242?accountid=14512	Allen, Jane E	2003-02-24	No	increase, mutate
Los Angeles Times (California, United States)	Medicine; IN THE LAB; Enlisting viruses to battle bacteria: [HOME EDITION]	http://search.proquest.com/latimes/docview/421933699/D09D37E1A6284632PQ/243?accountid=14512	Marsa, Linda	2003-03-31	No
Los Angeles Times (California, United States)	HEALTHY TRAVELER; Food poisoning: the worst souvenir; Simple precautions can keep a vacation from becoming memorable for the wrong reasons.: [HOME EDITION]	http://search.proquest.com/latimes/docview/421797330/D09D37E1A6284632PQ/246?accountid=14512	Doheny, Kathleen	2003-05-25	No
Los Angeles Times (California, United States)	California; State Senate Approves Measure to Monitor Livestock; Bill would mandate that antibiotics usage be reported to help study how it affects growing resistance to the drugs.: [HOME EDITION]	http://search.proquest.com/latimes/docview/421796568/D09D37E1A6284632PQ/247?accountid=14512	Fulmer, Melinda	2003-06-05	No	develop, increase
Los Angeles Times (California, United States)	Pickles, No Antibiotics: [HOME EDITION]	http://search.proquest.com/latimes/docview/421830172/D09D37E1A6284632PQ/248?accountid=14512	none	2003-06-20	Yes	develop, increase
Los Angeles Times (California, United States)	McDonald's to Cut Antibiotic Use: [HOME EDITION]	http://search.proquest.com/latimes/docview/422040191/D09D37E1A6284632PQ/249?accountid=14512	none	2003-06-20	No
Los Angeles Times (California, United States)	PUBLIC HEALTH; Some Cipro With That Burger?; McDonald's antibiotic policy may not be perfect, but it's better than the FDA's.: [HOME EDITION]	http://search.proquest.com/latimes/docview/422025305/D09D37E1A6284632PQ/250?accountid=14512	Drexler, Madeline	2003-06-29	No
Los Angeles Times (California, United States)	Drug-free food; McDonald's decision to remove antibiotics from meat products could be an effective weapon in the fight to prevent drug resistance.: [HOME EDITION]	http://search.proquest.com/latimes/docview/421850109/D09D37E1A6284632PQ/251?accountid=14512	Reitman, Valerie	2003-07-14	Yes	emerge, develop, increase
Los Angeles Times (California, United States)	The State; Study Suggests Antibiotic Resistance Has Leveled Off: [HOME EDITION]	http://search.proquest.com/latimes/docview/421811465/D09D37E1A6284632PQ/253?accountid=14512	Richardson, Lisa	2003-09-30	No	increase
Los Angeles Times (California, United States)	Capsules; Sounding a caution about ear drops: [HOME EDITION]	http://search.proquest.com/latimes/docview/421908347/D09D37E1A6284632PQ/257?accountid=14512	Allen, Jane E	2004-02-02	No	increase
Los Angeles Times (California, United States)	Capsules; One remedy for antibiotic overuse: [HOME EDITION]	http://search.proquest.com/latimes/docview/421921730/D09D37E1A6284632PQ/258?accountid=14512	Allen, Jane E	2004-03-08	No
Los Angeles Times (California, United States)	Antibiotics speed a child's recovery from ear infections: [HOME EDITION]	http://search.proquest.com/latimes/docview/422019812/D09D37E1A6284632PQ/260?accountid=14512	none	2004-04-05	No
Los Angeles Times (California, United States)	Capsules; Cilantro's punch: [HOME EDITION]	http://search.proquest.com/latimes/docview/422091235/D09D37E1A6284632PQ/262?accountid=14512	Maugh, Thomas H, II	2004-05-31	No	develop
Los Angeles Times (California, United States)	NEWS, TIPS & BARGAINS; HEALTHY TRAVELER; Heal thyself: Using the right antibiotic can save a vacation: [HOME EDITION]	http://search.proquest.com/latimes/docview/422105241/D09D37E1A6284632PQ/263?accountid=14512	Doheny, Kathleen	2004-06-13	No	increase
Los Angeles Times (California, United States)	The Nation; New Drug May Cut Treatment Time for Tuberculosis in Half; Early tests suggest the antibiotic could solve the problem of resistant bacteria.: [HOME EDITION]	http://search.proquest.com/latimes/docview/421978537/D09D37E1A6284632PQ/266?accountid=14512	Maugh, Thomas H, II	2004-12-10	No
Los Angeles Times (California, United States)	The Nation; Perilous Bug Is Creeping Onto the Streets; Once confined to hospitals, drug-resistant and potentially deadly staph infections are rising among general population, study finds.: [HOME EDITION]	http://search.proquest.com/latimes/docview/421982094/D09D37E1A6284632PQ/268?accountid=14512	Piller, Charles	2005-04-07	No
Los Angeles Times (California, United States)	CAPSULE; A sore throat that stays: [HOME EDITION]	http://search.proquest.com/latimes/docview/422119888/D09D37E1A6284632PQ/275?accountid=14512	Cromley, Janet	2006-01-02	No	increase
Los Angeles Times (California, United States)	MEDICINE; Drug-resistant bugs find sanctuary in our noses; As many as 2 million Americans may be harboring the resilient staph strain.: [HOME EDITION]	http://search.proquest.com/latimes/docview/422011414/D09D37E1A6284632PQ/276?accountid=14512	Brink, Susan	2006-01-23	No	develop
Los Angeles Times (California, United States)	Infection Is Growing in Scope, Resistance; A virulent staph germ once largely confined to hospitals is emerging in jails, gyms and schools.: [HOME EDITION]	http://search.proquest.com/latimes/docview/422038717/D09D37E1A6284632PQ/277?accountid=14512	Jia-Rui, Chong	2006-02-26	No	emerge, mutate
Los Angeles Times (California, United States)	MEDICINE; IN THE LAB; The other drug war; As the threat of resistant bacteria grows, researchers are turning to soil, lichens and seaweed for new antibiotics.: [HOME EDITION]	http://search.proquest.com/latimes/docview/422060783/D09D37E1A6284632PQ/278?accountid=14512	Andreas von Bubnoff	2006-03-13	Yes	develop
Los Angeles Times (California, United States)	THE NATION; Virulent Drug-Resistant TB Strain Emerges: [HOME EDITION]	http://search.proquest.com/latimes/docview/422065339/D09D37E1A6284632PQ/279?accountid=14512	Maugh, Thomas H, II	2006-03-24	Yes	emerge
Los Angeles Times (California, United States)	CAPSULE; A link in the food chain: [HOME EDITION]	http://search.proquest.com/latimes/docview/422098361/D09D37E1A6284632PQ/280?accountid=14512	Roan, Shari	2006-04-24	No
Los Angeles Times (California, United States)	The Nation; Threat Seen From Antibacterial Soap Chemicals; The compounds end up in sewage sludge that is spread on farm fields across the country.: [HOME EDITION]	http://search.proquest.com/latimes/docview/422074873/D09D37E1A6284632PQ/281?accountid=14512	Cone, Marla	2006-05-10	No	increase
Los Angeles Times (California, United States)	Hospitals Report Increase in Drug-Resistant Staph Infections: [HOME EDITION]	http://search.proquest.com/latimes/docview/422104164/D09D37E1A6284632PQ/284?accountid=14512	Gellene, Denise	2006-08-17	No
Los Angeles Times (California, United States)	A CLOSER LOOK: ANTI-LISTERIA SPRAY; Latest food additive: Viruses; The FDA-approved bacteria eaters work on deli meats and other ready- to-eat foods.: [HOME EDITION]	http://search.proquest.com/latimes/docview/422201681/D09D37E1A6284632PQ/285?accountid=14512	MacGregor, Hilary E	2006-08-28	No	emerge, mutate
Los Angeles Times (California, United States)	CDC warns against antibiotics for E. coli; Children treated with the drugs can become much more seriously ill, the health agency says.: [HOME EDITION]	http://search.proquest.com/latimes/docview/422102749/D09D37E1A6284632PQ/291?accountid=14512	Engel, Mary	2006-12-11	No
Los Angeles Times (California, United States)	CAPSULE; Dosing where it hurts: [HOME EDITION]	http://search.proquest.com/latimes/docview/422132997/D09D37E1A6284632PQ/293?accountid=14512	Roan, Shari	2006-12-25	No
Los Angeles Times (California, United States)	TB type is lethal for HIV patients; It has killed 85% of South Africans infected with both, scientists say.: [HOME EDITION]	http://search.proquest.com/latimes/docview/422249614/D09D37E1A6284632PQ/294?accountid=14512	Jia-Rui, Chong	2007-02-26	No	emerge, develop
Los Angeles Times (California, United States)	Gonorrhea cases up in the West, down nationally; Meth use could explain the increases in California and 7 other states, the CDC says.: [HOME EDITION]	http://search.proquest.com/latimes/docview/422102476/D09D37E1A6284632PQ/295?accountid=14512	Jia-Rui, Chong	2007-03-16	No	rise, develop, increase
Los Angeles Times (California, United States)	The Nation; Researchers try to pull the plug on biofilms; The NIH funds a study on how to halt bacteria from ganging up.: [HOME EDITION]	http://search.proquest.com/latimes/docview/422180003/D09D37E1A6284632PQ/298?accountid=14512	Emery, Chris	2007-04-04	No	emerge
Los Angeles Times (California, United States)	Drug-resistant gonorrhea spreading rapidly in U.S.; Changes in treatment are recommended to combat the increase.: [HOME EDITION]	http://search.proquest.com/latimes/docview/422131314/D09D37E1A6284632PQ/299?accountid=14512	Jia-Rui, Chong	2007-04-13	No	rise, emerge, develop
Los Angeles Times (California, United States)	Prescription for trouble; The FDA should deny a request to use a key human antibiotic on beef cattle. The risks are too great.: [HOME EDITION]	http://search.proquest.com/latimes/docview/422153738/D09D37E1A6284632PQ/300?accountid=14512	none	2007-04-26	Yes
Los Angeles Times (California, United States)	The Nation; U.S. quarantines traveler with TB: [HOME EDITION]	http://search.proquest.com/latimes/docview/422146962/D09D37E1A6284632PQ/303?accountid=14512	Jia-Rui, Chong	2007-05-30	No
Los Angeles Times (California, United States)	The Nation; Border alert on TB patient disregarded; The Atlanta man defied instructions to stay put overseas after doctors realized he had a deadly strain of the disease.: [HOME EDITION]	http://search.proquest.com/latimes/docview/422177580/D09D37E1A6284632PQ/305?accountid=14512	Jia-Rui, Chong; Simon, Stephanie; Riccardi, Nicholas	2007-06-01	No
Los Angeles Times (California, United States)	The nation; Spread of TB from patient unlikely, tests show; No bacteria have been found in mucus from his lungs. The negative results are a step toward easing his confinement.: [HOME EDITION]	http://search.proquest.com/latimes/docview/422133159/D09D37E1A6284632PQ/306?accountid=14512	Jia-Rui, Chong	2007-06-06	No
Los Angeles Times (California, United States)	TB terror; Governments must come up with funds to squelch drug- resistant strains of the disease before it turns into a global scourge.: [HOME EDITION]	http://search.proquest.com/latimes/docview/422127109/D09D37E1A6284632PQ/307?accountid=14512	none	2007-06-10	No
Los Angeles Times (California, United States)	THE NATION; Gates charity to give $280 million for TB study: [HOME EDITION]	http://search.proquest.com/latimes/docview/422172275/D09D37E1A6284632PQ/313?accountid=14512	Piller, Charles	2007-09-19	No
Los Angeles Times (California, United States)	A mysterious adversary preys on the war's wounded; A strange, drug- resistant bacterium was infecting troops. Few had heard of it, and no one was sure of its origin.: [HOME EDITION]	http://search.proquest.com/latimes/docview/422181670/D09D37E1A6284632PQ/314?accountid=14512	Jia-Rui, Chong	2007-09-30	Yes	rise, develop, increase
Los Angeles Times (California, United States)	The World; British hospitals struggle to contain deadly infections: [HOME EDITION]	http://search.proquest.com/latimes/docview/422116438/D09D37E1A6284632PQ/316?accountid=14512	Murphy, Kim	2007-10-12	No
Los Angeles Times (California, United States)	Deadly 'superbug' infections spread; The drug-resistant bacterium is now more lethal than AIDS in the U.S., a study shows.: [HOME EDITION]	http://search.proquest.com/latimes/docview/422112259/D09D37E1A6284632PQ/317?accountid=14512	Maugh, Thomas H, II	2007-10-17	Yes	emerge, increase, mutate
Los Angeles Times (California, United States)	Calm urged amid fears of 'superbug'; Health and education officials say cleanliness is the most effective way to prevent cases of antibiotic-resistant staph infections.	http://search.proquest.com/latimes/docview/422204250/D09D37E1A6284632PQ/319?accountid=14512	Engel, Mary	2007-11-07	No
Los Angeles Times (California, United States)	Superbug's' killer cousin; An antibiotic-resistant staph strain has been making news, but that's not the whole story.	http://search.proquest.com/latimes/docview/422115442/D09D37E1A6284632PQ/320?accountid=14512	Orent, Wendy	2007-11-11	Yes
Los Angeles Times (California, United States)	THE NATION; Antibiotics may not help sinus infections; A study comparing the use of a placebo with the drug finds little difference. Patience and over-the-counter remedies are preferred.	http://search.proquest.com/latimes/docview/422196464/7310D771D6344006PQ/322?accountid=14512	Jia-Rui, Chong	2007-12-05	No	increase
Los Angeles Times (California, United States)	Concern over drug-resistant staph; A new strain of the MRSA bacterium is spreading and current treatments may soon be outmoded.	http://search.proquest.com/latimes/docview/422157500/7310D771D6344006PQ/325?accountid=14512	Graham, Judith	2008-01-27	No	emerge
Los Angeles Times (California, United States)	Superbug' staph reports required; State wants data on severe MRSA cases outside of institutions.	http://search.proquest.com/latimes/docview/422230618/7310D771D6344006PQ/327?accountid=14512	Hennessy-Fiske, Molly	2008-02-15	No
Los Angeles Times (California, United States)	THE WORLD; Drug-resistant TB cases rise; China and areas of the former Soviet Union show high rates of the harder-to-treat disease.	http://search.proquest.com/latimes/docview/422224724/7310D771D6344006PQ/328?accountid=14512	Maugh, Thomas H, II	2008-02-27	No	emerge, develop, mutate
Los Angeles Times (California, United States)	TB emergency; Drug-resistant forms of the disease are widespread, and time and money to fight it are short.	http://search.proquest.com/latimes/docview/422234217/7310D771D6344006PQ/329?accountid=14512	Anonymous	2008-02-28	No	develop
Los Angeles Times (California, United States)	Medicine; Will bacteria develop resistance?	http://search.proquest.com/latimes/docview/422213230/7310D771D6344006PQ/331?accountid=14512	Woodbury, Margaret	2008-08-04	No	develop, mutate
Los Angeles Times (California, United States)	TB funding drop could hurt AIDS fight; Many of the 11 million who have HIV and tuberculosis may not receive treatment, a Nobel laureate warns.	http://search.proquest.com/latimes/docview/422220266/7310D771D6344006PQ/332?accountid=14512	Engel, Mary	2008-10-15	No
Los Angeles Times (California, United States)	THE NATION; Study chronicles drug-resistant TB; In the U.S., unlike much of the developing world, new cases have declined sharply over the last 15 years.	http://search.proquest.com/latimes/docview/422263316/7310D771D6344006PQ/334?accountid=14512	Engel, Mary	2008-11-12	No	rise, emerge
Los Angeles Times (California, United States)	TURKEY'S LEAN PROFILE; Bad medicine?; Treating poultry (and other food animals) with antibiotics could lead to some serious health consequences for human beings.	http://search.proquest.com/latimes/docview/422226321/7310D771D6344006PQ/335?accountid=14512	Ravn, Karen	2008-11-24	No	rise, develop
Los Angeles Times (California, United States)	Antiviral drug stops working vs. flu strain; Tamiflu is widely prescribed and is a key part of the U.S.'s stockpile of medicines, which raises concerns.	http://search.proquest.com/latimes/docview/422266674/7310D771D6344006PQ/336?accountid=14512	Engel, Mary	2009-02-07	No	emerge, develop, mutate
Los Angeles Times (California, United States)	THE WORLD; 'Ecological sacrifice zone' in India; Water in a town with pharmaceutical plants that supply the U.S. is tainted with antibiotics and other strong drugs.	http://search.proquest.com/latimes/docview/422294508/7310D771D6344006PQ/337?accountid=14512	Mason, Margie	2009-02-08	Yes	develop, mutate
Los Angeles Times (California, United States)	THE NATION; Deadly bacteria defy antibiotics; Hospitals are vulnerable to new drug-resistant strains, and experts fear the toll could rise.	http://search.proquest.com/latimes/docview/422252808/7310D771D6344006PQ/338?accountid=14512	Engel, Mary	2009-02-17	No	rise
Los Angeles Times (California, United States)	The Nation; 'Superbug' infections drop for procedure; Complications caused by the drug-resistant MRSA bacteria have declined by half in catheter insertions.	http://search.proquest.com/latimes/docview/422249756/7310D771D6344006PQ/339?accountid=14512	Engel, Mary	2009-02-18	No	emerge
Los Angeles Times (California, United States)	Resisting antibiotics	http://search.proquest.com/latimes/docview/422314939/7310D771D6344006PQ/340?accountid=14512	Anonymous	2009-03-19	No	rise
Los Angeles Times (California, United States)	THE UNREAL WORLD; Anthrax case exposes flaws	http://search.proquest.com/latimes/docview/422254302/7310D771D6344006PQ/341?accountid=14512	Siegel, Marc	2009-06-01	No
Los Angeles Times (California, United States)	Antivirals may aid H1N1 if misused; With a vaccine still in the works, Tamiflu and Relenza are crucial to the fight. But resistant virus strains would worsen the pandemic.	http://search.proquest.com/latimes/docview/422224413/7310D771D6344006PQ/342?accountid=14512	Roan, Shari	2009-08-21	No	emerge, develop, mutate
Los Angeles Times (California, United States)	OBITUARIES; SIR JOHN CROFTON, 1912-2009; Physician pioneered treatment of TB	http://search.proquest.com/latimes/docview/422308582/7310D771D6344006PQ/345?accountid=14512	Maugh, Thomas H, I	2009-12-04	No	develop
Los Angeles Times (California, United States)	SCIENCE FILE; Cleansers versus superbugs; Scientists urge changes after a study shows how bacteria mutate to resist disinfectants.	http://search.proquest.com/latimes/docview/422352604/7310D771D6344006PQ/346?accountid=14512	Khan, Amina	2010-01-02	No	increase, mutate
Los Angeles Times (California, United States)	Healthy livestock, sick people	http://search.proquest.com/latimes/docview/422345466/7310D771D6344006PQ/348?accountid=14512	Anonymous	2010-03-13	No	develop
Los Angeles Times (California, United States)	Getting the monster back into the box; Drug-resistant staph is a problem of our own making that we must combat aggressively.	http://search.proquest.com/latimes/docview/422349730/7310D771D6344006PQ/349?accountid=14512	McKenna, Maryn	2010-04-11	No	emerge
Los Angeles Times (California, United States)	A CLOSER LOOK; FDA reviews safety of antibacterial use; New studies suggest that products made with the chemical triclosan could harm humans and wildlife.	http://search.proquest.com/latimes/docview/219929884/7310D771D6344006PQ/350?accountid=14512	Adams, Jill U	2010-04-19	No	rise, increase
Los Angeles Times (California, United States)	THE NATION; FDA wants the meat industry to cut back on antibiotics; The concern is that the drugs pose a threat to humans.	http://search.proquest.com/latimes/docview/522683349/7310D771D6344006PQ/351?accountid=14512	Zajac, Andrew	2010-06-29	Yes	develop
Los Angeles Times (California, United States)	New life for old bacteria fighters; Remedies once called risky are reconsidered as pathogens outsmart modern antibiotics.	http://search.proquest.com/latimes/docview/613561371/7310D771D6344006PQ/354?accountid=14512	Zajac, Andrew	2010-07-19	No	develop, mutate
Los Angeles Times (California, United States)	IN THE WORKS; BACTERIA BATTLERS; With antibiotic resistance rising, scientists look to frogs, roaches and elsewhere for new weapons.	http://search.proquest.com/latimes/docview/754971015/7310D771D6344006PQ/356?accountid=14512	Dance, Amber	2010-09-27	Yes	rise, develop
Los Angeles Times (California, United States)	CHRONIC LYME PROBLEM; Most doctors agree chronic lyme is a sham. Yet advocates are gaining ground.	http://search.proquest.com/latimes/docview/821180811/7310D771D6344006PQ/357?accountid=14512	Callahan, Patricia	2010-12-27	No	develop
Los Angeles Times (California, United States)	Showdown looms over antibiotics; A federal proposal would sharply limit their use in animals raised for food.	http://search.proquest.com/latimes/docview/821895595/7310D771D6344006PQ/358?accountid=14512	Dillon, Karen	2011-01-02	Yes	develop, increase
Los Angeles Times (California, United States)	CALIFORNIA; Q & A; Reducing spread of 'superbugs'; A state health official says antimicrobial stewardship can curb future outbreaks of severe drug-resistant infections.	http://search.proquest.com/latimes/docview/858890546/7310D771D6344006PQ/361?accountid=14512	Hennessy-Fiske, Molly	2011-03-29	No	develop
Los Angeles Times (California, United States)	MEDICINE; A CLOSER LOOK; Different sort of food additive; Antibiotic-resistant bacteria are found in meat. Evidence suggests a tie-in to animal farming methods.	http://search.proquest.com/latimes/docview/863111140/7310D771D6344006PQ/363?accountid=14512	Adams, Jill U	2011-04-25	No	emerge
Los Angeles Times (California, United States)	Superbugs' in our food	http://search.proquest.com/latimes/docview/881311801/7310D771D6344006PQ/366?accountid=14512	Anonymous	2011-08-06	No
Los Angeles Times (California, United States)	FDA sets new path on animal antibiotics; The agency takes on the issue of livestock use and how that affects human drug-resistance and supply.	http://search.proquest.com/latimes/docview/914600928/7310D771D6344006PQ/368?accountid=14512	Adams, Jill U	2012-01-09	No
Los Angeles Times (California, United States)	Fatter cows, sicker people	http://search.proquest.com/latimes/docview/915804278/7310D771D6344006PQ/369?accountid=14512	none	2012-01-13	No	emerge
Los Angeles Times (California, United States)	An antibiotic wake-up call; Gonorrhea's growing resistance shows the need to fund the development of new drugs.	http://search.proquest.com/latimes/docview/921554032/7310D771D6344006PQ/370?accountid=14512	none	2012-02-16	No	emerge, develop
Los Angeles Times (California, United States)	THE NATION; Subterranean bacteria built to last; Strains from a New Mexico cave already show resistance to antibiotics we use to fight infections.	http://search.proquest.com/latimes/docview/993299550/7310D771D6344006PQ/371?accountid=14512	Healy, Melissa	2012-04-12	Yes	rise, emerge, increase
Los Angeles Times (California, United States)	FDA urges farms to curb use of antibiotics	http://search.proquest.com/latimes/docview/993299569/7310D771D6344006PQ/372?accountid=14512	Brown, Eryn	2012-04-12	No	rise
Los Angeles Times (California, United States)	Antibiotics, animals and us	http://search.proquest.com/latimes/docview/993837463/7310D771D6344006PQ/373?accountid=14512	none	2012-04-13	No	develop
Los Angeles Times (California, United States)	Humans vs. microbes	http://search.proquest.com/latimes/docview/1031140388/7310D771D6344006PQ/374?accountid=14512	Stone, Daniel J	2012-08-06	No	emerge, increase
Los Angeles Times (California, United States)	Silver may help to fight infection; Adding trace amounts makes antibiotics vastly more effective in mice, a study finds.	http://search.proquest.com/latimes/docview/1369577809/7310D771D6344006PQ/379?accountid=14512	Morin, Monte	2013-06-20	No	develop, increase
Los Angeles Times (California, United States)	THE NATION; Drug-resistant germs multiplying, CDC says; A comprehensive report on such superbugs lists a few 'urgent threats.'	http://search.proquest.com/latimes/docview/1432931496/7310D771D6344006PQ/380?accountid=14512	Brown, Eryn	2013-09-17	Yes	rise, emerge, develop
Los Angeles Times (California, United States)	USDA could close 3 poultry plants; The Foster Farms facilities are blamed for an outbreak of salmonella poisoning.	http://search.proquest.com/latimes/docview/1440605564/7310D771D6344006PQ/382?accountid=14512	Pierson, David	2013-10-10	No
Los Angeles Times (California, United States)	Too much of a good thing; Animals that aren't sick shouldn't be given antibiotics.	http://search.proquest.com/latimes/docview/1443945092/7310D771D6344006PQ/384?accountid=14512	Hansen, Gail	2013-10-23	No	emerge
Los Angeles Times (California, United States)	Strategy to fight poultry bacteria outlined; Critics say USDA plan for salmonella, which sickens 1.3 million in U.S. a year, is flawed.	http://search.proquest.com/latimes/docview/1464840083/7310D771D6344006PQ/387?accountid=14512	Pierson, David	2013-12-05	No
Los Angeles Times (California, United States)	FDA to phase out antibiotic use by farms; Employing the drugs for boosting animal growth will be curbed to fight increasing resistance in humans.	http://search.proquest.com/latimes/docview/1466915526/7310D771D6344006PQ/388?accountid=14512	Pierson, David	2013-12-12	No	rise, increase
Los Angeles Times (California, United States)	THE NATION; FDA takes aim at antibacterial soaps; A new rule requires proof they are safe, effective and better at keeping illness at bay.	http://search.proquest.com/latimes/docview/1468506641/7310D771D6344006PQ/389?accountid=14512	Healy, Melissa	2013-12-17	No	rise, develop
Los Angeles Times (California, United States)	Reports: Poultry safeguards lacking; Pew says USDA lacks authority. Magazine's test of chicken breasts find bacteria in most.	http://search.proquest.com/latimes/docview/1469517909/7310D771D6344006PQ/391?accountid=14512	Pierson, David	2013-12-20	No	increase
Los Angeles Times (California, United States)	Foster Farms factory shuts again; Days after inspectors lift a suspension, the firm is implementing preventive	http://search.proquest.com/latimes/docview/1476979018/7310D771D6344006PQ/392?accountid=14512	Pierson, David	2014-01-14	No
Los Angeles Times (California, United States)	Chick-fil-A says it's shifting to antibiotic-free chicken	http://search.proquest.com/latimes/docview/1497324647/7310D771D6344006PQ/393?accountid=14512	Lopez, Ricardo	2014-02-13	No
Los Angeles Times (California, United States)	USDA is sued over salmonella safeguards; It's not doing enough to prevent spread of antibiotic-resistant strains, lawsuit says.	http://search.proquest.com/latimes/docview/1529675210/7310D771D6344006PQ/397?accountid=14512	Pierson, David	2014-05-29	No	rise, increase
Los Angeles Times (California, United States)	Obama targets antibiotic overuse	http://search.proquest.com/latimes/docview/1562983657/7310D771D6344006PQ/400?accountid=14512	Morin, Monte	2014-09-19	Yes
Los Angeles Times (California, United States)	Merck to buy Cubist Pharmaceuticals	http://search.proquest.com/latimes/docview/1634391447/7310D771D6344006PQ/405?accountid=14512	none	2014-12-09	No	rise
Miami Herald (Florida, United States)	SUPER GONORRHEA' RESISTS PENICILLIN, EXPERTS WARN	http://infoweb.newsbank.com/resources/doc/nb/news/0EB35A822EEEC049?p=AWNB	UNITED PRESS INTERNATIONAL	1982-12-04	No	increase
Miami Herald (Florida, United States)	NEW VD STRAIN SPREADING	http://infoweb.newsbank.com/resources/doc/nb/news/0EB362A80E86336F?p=AWNB	MARC FISHER Herald Staff Writer	1985-05-26	Yes	increase
Miami Herald (Florida, United States)	PENICILLIN-RESISTANT GONORRHEA FACES OFFENSIVE IN S. FLORIDA	http://infoweb.newsbank.com/resources/doc/nb/news/0EB36309780DADB0?p=AWNB	RICHARD WALLACE And PAUL SALTZMAN Herald Staff Writers	1985-07-14	No	increase
Miami Herald (Florida, United States)	EPIDEMIC OF VD REPORTED DADE HAS MOST S. FLA. CASES	http://infoweb.newsbank.com/resources/doc/nb/news/0EB365E74A6F6B6B?p=AWNB	PAUL SHANNON Herald Staff Writer	1986-10-13	No	develop
Miami Herald (Florida, United States)	COUNTY TOPS VD SURVEY	http://infoweb.newsbank.com/resources/doc/nb/news/0EB33A7FAD89FD7E?p=AWNB	JEFF TRUESDELL Herald Staff Writer	1988-12-01	Yes	rise
Miami Herald (Florida, United States)	ARE HOSPITALS LOSING WAR ON GERMS?	http://infoweb.newsbank.com/resources/doc/nb/news/0EB4D0A3CD395BF7?p=AWNB	ASSOCIATED PRESS	1994-10-09	No	emerge, develop
Miami Herald (Florida, United States)	RESISTANT BACTERIA CALLED WORRISOME	http://infoweb.newsbank.com/resources/doc/nb/news/0EB4D25B4073B26B?p=AWNB	Associated Press	1995-08-25	No	emerge, increase
Miami Herald (Florida, United States)	DEADLY STAPH GERM SHOWS RESISTANCE TO ANTIBIOTICS	http://infoweb.newsbank.com/resources/doc/nb/news/0EB4D7B96E9F08D1?p=AWNB	Associated Press	1997-05-29	No
Miami Herald (Florida, United States)	GERM HAS EPIDEMIOLOGISTS WORRIED BACTERIA RESISTANT TO MEDICINE'S `SILVER BULLET' SHOW UP IN U.S.	http://infoweb.newsbank.com/resources/doc/nb/news/0EB4D849ABC1F3D4?p=AWNB	TARA MEYER Associated Press	1997-08-22	No	rise, emerge, develop
Miami Herald (Florida, United States)	STUDY: DRUGS OFTEN USELESS AGAINST VIRUSES	http://infoweb.newsbank.com/resources/doc/nb/news/0EB4D8750046E1F0?p=AWNB	Associated Press	1997-09-17	No	emerge
Miami Herald (Florida, United States)	IMMUNIZATIONS URGED FOR HEALTH WORKERS, ELDERLY	http://infoweb.newsbank.com/resources/doc/nb/news/0EB4D8A6D0A6DB97?p=AWNB	ANDREW MOULTON Herald Washington Bureau	1997-10-12	No	rise, increase
Miami Herald (Florida, United States)	ANTIBIOTICS: FROM PROMISE TO PERIL MISUSE HELPED SPAWN MUTANT, RESISTANT BACTERIA	http://infoweb.newsbank.com/resources/doc/nb/news/0EB4D8D8454553A1?p=AWNB	STEPHEN SMITH Herald Health Writer	1997-11-12	Yes	emerge, develop, mutate
Miami Herald (Florida, United States)	FDA ADVISERS BACK NEW WEAPON AGAINST DRUG-RESISTANT GERMS	http://infoweb.newsbank.com/resources/doc/nb/news/0EB4D9924F7AC811?p=AWNB	LAURAN NEERGAARD Associated Press	1998-02-20	No	develop
Miami Herald (Florida, United States)	SCIENTISTS FEAR DRUG-RESISTANT GERMS HEADING FROM FARM TO TABLE	http://infoweb.newsbank.com/resources/doc/nb/news/0EB4DA4B2C4A2871?p=AWNB	LAURAN NEERGAARD Associated Press	1998-05-29	No	mutate
Miami Herald (Florida, United States)	U.S. DOCTORS GET NEW WEAPON AGAINST DRUG-RESISTANT BACTERIA	http://infoweb.newsbank.com/resources/doc/nb/news/0EB5D39D11BE2AE2?p=AWNB	LAURAN NEERGAARD, Associated Press	1999-09-22	No	develop
Miami Herald (Florida, United States)	GONORRHEA INCREASINGLY DIFFICULT TO TREAT, REPORT SAYS	http://infoweb.newsbank.com/resources/doc/nb/news/0EB72EB86934C430?p=AWNB	Associated Press	2000-09-22	No	increase
Miami Herald (Florida, United States)	POULTRY DRUGS MAY BE BANNED	http://infoweb.newsbank.com/resources/doc/nb/news/0EB72F039BBB1438?p=AWNB	Associated Press	2000-10-28	No	develop, increase
Miami Herald (Florida, United States)	STUDY REPORTS RISE IN BACTERIA'S RESISTANCE TO ANTIBIOTICS OVERUSE HELPS HARDEN GERMS	http://infoweb.newsbank.com/resources/doc/nb/news/0EB72F82533CDCC3?p=AWNB	LINDA A. JOHNSON, Associated Press	2000-12-28	No	rise
Miami Herald (Florida, United States)	STUDY DETAILS SALMONELLA RISK IN GROUND MEAT	http://infoweb.newsbank.com/resources/doc/nb/news/0EF3FB8328D45AE0?p=AWNB	Associated Press	2001-10-18	No	rise
Miami Herald (Florida, United States)	AMA WARNS OF DRUG MISUSE	http://infoweb.newsbank.com/resources/doc/nb/news/0EF3FB82CFEAA4A7?p=AWNB	STEPHEN SMITH, sfsmith@herald.com	2001-10-18	No	emerge, develop
Miami Herald (Florida, United States)	DOCTORS' ANTIBIOTIC CHOICES QUESTIONED IN CASES OF URINARY INFECTION	http://infoweb.newsbank.com/resources/doc/nb/news/0F115CFCF9FC7CD9?p=AWNB	Associated Press	2002-01-14	No	increase
Miami Herald (Florida, United States)	POULTRY FARMS REDUCE ANTIBIOTICS	http://infoweb.newsbank.com/resources/doc/nb/news/0F1A396A6EB2904C?p=AWNB	MARIAN BURROS, New York Times Service	2002-02-10	No
Miami Herald (Florida, United States)	ANTIBIOTIC-RESISTANT STREP THROAT CASES DOCUMENTED	http://infoweb.newsbank.com/resources/doc/nb/news/0F2FF836D8D36E23?p=AWNB	LINDA A. JOHNSON, Associated Press	2002-04-18	No
Miami Herald (Florida, United States)	CRISIS OF RESISTANT BACTERIA LOOMS	http://infoweb.newsbank.com/resources/doc/nb/news/0F9BC13C4319AF04?p=AWNB	Associated Press	2003-03-10	No	rise, increase
Miami Herald (Florida, United States)	SCIENTISTS WORKING ON ANTIBIOTICS ARE IN POWER STRUGGLE WITH GERMS	http://infoweb.newsbank.com/resources/doc/nb/news/0FAC8CED4ACC2299?p=AWNB	ROBERT S. BOYD, rboyd@krwashington.com	2003-05-01	No	mutate
Miami Herald (Florida, United States)	ANTIBIOTICS MAY CAUSE ILLNESS TO LINGER LONGER	http://infoweb.newsbank.com/resources/doc/nb/news/0FDAB0DDF0A3D978?p=AWNB	CONNIE PRATER, cprater@herald.com	2003-09-18	No
Miami Herald (Florida, United States)	ANTS SOPHISTICATED FARMERS? MAYBE	http://infoweb.newsbank.com/resources/doc/nb/news/0FE2EF60F2FB99E4?p=AWNB	ROBERT S. BOYD, rboyd@krwashington.com	2003-10-12	Yes
Miami Herald (Florida, United States)	SEEKING A KILLER DRUG	http://infoweb.newsbank.com/resources/doc/nb/news/101D990BAF73814B?p=AWNB	JOHN DORSCHNER, jdorschner@herald.com	2004-04-08	No	mutate
Miami Herald (Florida, United States)	PROLIFERATION OF DANGEROUS BACTERIA ALARMS DOCTORS	http://infoweb.newsbank.com/resources/doc/nb/news/10579AB8DFB2E657?p=AWNB	LINDA A. JOHNSON, Associated Press	2004-10-01	No
Miami Herald (Florida, United States)	ACTION LINE - HEALTHCARE	http://infoweb.newsbank.com/resources/doc/nb/news/1070AB4ACF10BDF8?p=AWNB	Herald Staff	2004-12-15	No
Miami Herald (Florida, United States)	ASK ACTION LINE	http://infoweb.newsbank.com/resources/doc/nb/news/10A564815F8B442F?p=AWNB	Herald Staff	2005-05-25	No
Miami Herald (Florida, United States)	USDA SEEKS TO PUT A WRAP ON MICROBES	http://infoweb.newsbank.com/resources/doc/nb/news/115DFBDB1CFAB380?p=AWNB	SALLY SQUIRES, Washington Post Service	2006-12-05	No	rise
Miami Herald (Florida, United States)	U.S. HEALTH: Resistant gonorrhea cases soar - The Center for Disease Control and Prevention reported an increase in antibiotic-resistant gonorrhea across the country -- and figures show Miami is hit hard.	http://infoweb.newsbank.com/resources/doc/nb/news/1187DDF7E2E59FD0?p=AWNB	From Miami Herald Staff	2007-04-13	No	emerge, develop, increase, mutate
Miami Herald (Florida, United States)	ARE YOU STAPH SAVVY?	http://infoweb.newsbank.com/resources/doc/nb/news/11CE3AA5A103EF50?p=AWNB	HOWARD COHEN hcohen@MiamiHerald.com	2007-10-30	No	emerge, develop
Miami Herald (Florida, United States)	SPOTLIGHT	http://infoweb.newsbank.com/resources/doc/nb/news/121476CBD68E71D0?p=AWNB	Miami Herald Staff Report	2008-05-12	No
Miami Herald (Florida, United States)	SCIENCE: Scientists are after 'good bugs' that can cure specific diseases - Scientists are trying to design "good bugs" in the laboratory to prevent or cure specific diseases.	http://infoweb.newsbank.com/resources/doc/nb/news/124453615FA53A10?p=AWNB	ROBERT S. BOYD, rboyd@mcclatchydc.com	2008-11-05	No	increase
Miami Herald (Florida, United States)	RESEARCH: Helping antibiotics retain effectiveness	http://infoweb.newsbank.com/resources/doc/nb/news/12541CA8E7A77958?p=AWNB	ROBERT MITCHUM, Chicago Tribune	2008-12-23	No	emerge, develop
Miami Herald (Florida, United States)	HEALTHBeach may be source of harmful bacteria, UM study says	http://infoweb.newsbank.com/resources/doc/nb/news/12657CDCB63D7F80?p=AWNB	FRED TASKER, ftasker@MiamiHerald.com	2009-02-13	No	rise, develop
Miami Herald (Florida, United States)	ENVIRONMENT Beach may hold harmful bacteria	http://infoweb.newsbank.com/resources/doc/nb/news/1268C053E0AEA360?p=AWNB	FRED TASKER, ftasker@MiamiHerald.com	2009-02-14	No	develop
Miami Herald (Florida, United States)	Antibiotics overuse creates lethal drug-resistant bugs, say experts - Overuse of antibiotics by private doctors and hospitals is causing lethal diseases to mutate and become resistant to the drugs, say experts.	http://infoweb.newsbank.com/resources/doc/nb/news/13B93D44364B5E48?p=AWNB	Fred Tasker, ftasker@MiamiHerald.com	2011-12-10	No	emerge, develop, increase, mutate
Miami Herald (Florida, United States)	New guidelines call for limiting antibiotics for ear infections	http://infoweb.newsbank.com/resources/doc/nb/news/14F53FE82CC2D8D8?p=AWNB	JULIE KAY, Special to the Miami Herald	2014-07-26	No
Minneapolis Star Tribune (Minnesota, United States)	Antibiotics losing effect on salmonella bacteria	http://infoweb.newsbank.com/resources/doc/nb/news/0EFE48CCB20053F3?p=AWNB	Lewis Cope; Staff Writer	1986-09-18	No	develop, increase
Minneapolis Star Tribune (Minnesota, United States)	Emerging diseases may be unstoppable, researchers warn	http://infoweb.newsbank.com/resources/doc/nb/news/0EFD65F7A0ADF337?p=AWNB	Jim Dawson; Staff Writer	1995-02-21	Yes	emerge, develop
Minneapolis Star Tribune (Minnesota, United States)	Beating disease: Are we up to the challenge? - The emergence of drug-resistant bugs and the ever-increasing threat of new deadly epidemics have health officials searching for solutions and stepping up the fight against infectious disease.	http://infoweb.newsbank.com/resources/doc/nb/news/0EFD661C387DA95D?p=AWNB	Jim Dawson; Staff Writer	1995-05-07	Yes	rise, emerge, develop, mutate
Minneapolis Star Tribune (Minnesota, United States)	Study: Antibiotic resistance grew with animal use - State researchers find parallel increases that could signal health risk.	http://infoweb.newsbank.com/resources/doc/nb/news/0EFD5DC8EBB70F7B?p=AWNB	Jill Burcum; Staff Writer	1999-05-20	Yes	rise, emerge, develop, increase
Minneapolis Star Tribune (Minnesota, United States)	A struggle to outwit the bugs - Antibiotics have helped not only people but the germs they were designed to kill. The heart of the problem is evolution's mantra of adapt or die, disease experts say.	http://infoweb.newsbank.com/resources/doc/nb/news/0EFD5EE84A1EC7CF?p=AWNB	Maura Lerner; Staff Writer	1999-08-25	Yes	develop, mutate
Minneapolis Star Tribune (Minnesota, United States)	Doctors' group targets overuse of antibiotics - The Minnesota Medical Association is calling for an awareness campaign to combat "superbug" resistance.	http://infoweb.newsbank.com/resources/doc/nb/news/0EFCD00848CF48BE?p=AWNB	Jill Burcum; Staff Writer	2000-09-15	No
Minneapolis Star Tribune (Minnesota, United States)	Prescription for the psyche - In place of antibiotics, which help to breed bacterial "superbugs," some patients with viral colds and coughs are being given comfort kits.	http://infoweb.newsbank.com/resources/doc/nb/news/0EFCD12FCECF1827?p=AWNB	Jill Burcum; Staff Writer	2000-11-28	No	increase
Minneapolis Star Tribune (Minnesota, United States)	Journal urges antibiotic limits - Research links livestock intake with superbugs in meat	http://infoweb.newsbank.com/resources/doc/nb/news/0EFD146EC7E5135E?p=AWNB	Jill Burcum; Joy Powell; Staff Writers	2001-10-18	No	develop
Minneapolis Star Tribune (Minnesota, United States)	Courage is better than Cipro	http://infoweb.newsbank.com/resources/doc/nb/news/0EFD1387422EC3BB?p=AWNB	Steven Miles	2001-10-27	No
Minneapolis Star Tribune (Minnesota, United States)	Should poultry still be given antibiotics? - National debate hits home for Minnesota producers	http://infoweb.newsbank.com/resources/doc/nb/news/0F26395E142DDE76?p=AWNB	Joy Powell; Jill Burcum; Staff Writers	2002-03-18	No	develop
Minneapolis Star Tribune (Minnesota, United States)	health - Research might prove a lifesaver - College student Laura Rupprecht of St. Paul has made a biomedical discovery that could lead to a new class of antibiotics.	http://infoweb.newsbank.com/resources/doc/nb/news/110AC4F0F3B73A30?p=AWNB	Kay Miller; Staff Writer	2006-03-29	No	develop, increase
Minneapolis Star Tribune (Minnesota, United States)	CAN A CURE BE A CURSE? - Dairy farmers want new, powerful antibiotics, despite concerns about the effect on human health.	http://infoweb.newsbank.com/resources/doc/nb/news/11855756F9B1E9A8?p=AWNB	Matt McKinney; Staff Writer	2007-04-05	No	develop, increase
Minneapolis Star Tribune (Minnesota, United States)	Alarming' rise in drug-resistant staph in kids - Researchers said rate has doubled, but Minnesota doctor cautioned it doesn't mean a higher risk.	http://infoweb.newsbank.com/resources/doc/nb/news/125DE0B9CB2DC160?p=AWNB	LINDSEY TANNER, Associated Press	2009-01-20	No	rise
Minneapolis Star Tribune (Minnesota, United States)	E. coli more resistant to antibiotics, study says	http://infoweb.newsbank.com/resources/doc/nb/news/1315DACF73B03550?p=AWNB	MAURA LERNER; STAFF WRITER	2010-07-31	No	develop
Minneapolis Star Tribune (Minnesota, United States)	Change in food rules will be felt down on the farms - Concern about human resistance has led to a push to limit antibiotic use in livestock. New FDA guidelines have the attention of Minnesota farmers.	http://infoweb.newsbank.com/resources/doc/nb/news/13DF39B4E69AB890?p=AWNB	MIKE HUGHLETT; STAFF WRITER	2012-04-04	No
Minneapolis Star Tribune (Minnesota, United States)	THE VANISHING PRAIRIE - Those bugs 'are going to outsmart us' - As nature adapts to chemicals and GM seeds, farmers face new threats.	http://infoweb.newsbank.com/resources/doc/nb/news/142D37E474D6C390?p=AWNB	JOSEPHINE MARCOTTY; STAFF WRITER	2012-11-24	Yes	rise, develop, increase
Minneapolis Star Tribune (Minnesota, United States)	Farming is key front in saving antibiotics - FDA takes solid step to safeguard potency of essential drugs.	http://infoweb.newsbank.com/resources/doc/nb/news/14B088B5E5AD85E8?p=AWNB	NEWS	2013-12-28	No	develop
Minneapolis Star Tribune (Minnesota, United States)	Cargill to cut back on use of antibiotics - The company is phasing out the growth-promoting drugs in its turkeys amid concern about their effects on humans.	http://infoweb.newsbank.com/resources/doc/nb/news/14F70D70878CF7D8?p=AWNB	MIKE HUGHLETT; STAFF WRITER	2014-07-19	No
New York Daily News (New York, United States)	DREADED GERM UPS ANTE INFECTION POTENTIALLY UNBEATABLE	http://www.lexisnexis.com/lnacui2api/api/version1/getDocCui?lni=3SCH-G2S0-0093-D42J&csi=151550&hl=t&hv=t&hnsd=f&hns=t&hgn=t&oc=00240&perma=true	JANE FURSE	1997-05-29	No	mutate, increase
New York Daily News (New York, United States)	RESEARCHERS URGE WAR ON DEADLY STAPH	http://www.lexisnexis.com/lnacui2api/api/version1/getDocCui?lni=3SCH-G130-0093-D2BY&csi=151550&hl=t&hv=t&hnsd=f&hns=t&hgn=t&oc=00240&perma=true	SUSAN FERRARO	1997-06-12	No	increase
New York Daily News (New York, United States)	MDS GET EARFUL ABOUT ANTIBIOTICS FOR BABIES	http://www.lexisnexis.com/lnacui2api/api/version1/getDocCui?lni=3S9D-9RX0-0093-D3G6&csi=151550&hl=t&hv=t&hnsd=f&hns=t&hgn=t&oc=00240&perma=true	SUSAN FERRARO	1998-03-24	No
New York Daily News (New York, United States)	PATH OF GREAT RESISTANCE Overuse of antibiotics strengthens bacteria and weakens the immune system - a d eadly combination	http://www.lexisnexis.com/lnacui2api/api/version1/getDocCui?lni=44G8-6BB0-00T0-G20C&csi=151550&hl=t&hv=t&hnsd=f&hns=t&hgn=t&oc=00240&perma=true	SUSAN FERRARO	2001-11-19	Yes	develop, mutate
New York Daily News (New York, United States)	JABBING AT ANTIBIOTICS	http://www.lexisnexis.com/lnacui2api/api/version1/getDocCui?lni=49JP-TVM0-00T0-G193&csi=151550&hl=t&hv=t&hnsd=f&hns=t&hgn=t&oc=00240&perma=true	Derek Rose	2003-09-18	No	rise
New York Daily News (New York, United States)	THIS STAPH IS BAD, BUT CAN BE BEAT, SEZ DOC	http://www.lexisnexis.com/lnacui2api/api/version1/getDocCui?lni=4R0T-3BY0-TWCR-41GH&csi=151550&hl=t&hv=t&hnsd=f&hns=t&hgn=t&oc=00240&perma=true	WILLIAM SHERMAN DAILY NEWS STAFF WRITER	2007-10-27	No	develop, increase
New York Daily News (New York, United States)	COMBAT THE KILLER BUG	http://www.lexisnexis.com/lnacui2api/api/version1/getDocCui?lni=4R0T-3BY0-TWCR-41HC&csi=151550&hl=t&hv=t&hnsd=f&hns=t&hgn=t&oc=00240&perma=true	EDITORIAL	2007-10-27	No
New York Post (New York, United States)	KILLER RASH BREAKS OUT; HOSPS CAN'T HOLD 'SUPERBUG'	http://infoweb.newsbank.com/resources/doc/nb/news/103032191CE0035B?p=AWNB	SAM SMITH	2004-05-30	No	develop
New York Post (New York, United States)	SUPERBUG CASES IN CITY SOARING TO 700	http://infoweb.newsbank.com/resources/doc/nb/news/1208CA012AB53658?p=AWNB	MELISSA KLEIN	2008-05-04	No	increase
New York Times (New York, United States)	New Worry Over Drugs In Animals: Antibiotics in Feed May Lessen Value in Humans Worry Grows Over Antibiotics Epidemic in Connecticut 'Risk Is Theoretical'	http://search.proquest.com/nytimes/docview/121335560/fulltextPDF/5E897B05662648B2PQ/1?accountid=14512	ROBERT REINHOLD.	1980-06-17	No	develop
New York Times (New York, United States)	WANDERING BITS OF GENETIC MATERIAL ARE BLAMED FOR VAST HEALTH HARM	http://search.proquest.com/nytimes/docview/424097970/fulltext/5E897B05662648B2PQ/5?accountid=14512	SCHMECK, HAROLD M, Jr.	1981-05-19	No	emerge
New York Times (New York, United States)	DOCTORS CALL FOR CONTROLS ON USE OF ANTIBIOTICS	http://search.proquest.com/nytimes/docview/424179130/fulltext/5E897B05662648B2PQ/6?accountid=14512	AP	1981-08-06	No
New York Times (New York, United States)	New Antibiotic Weapons In the Old Bacteria War	http://search.proquest.com/nytimes/docview/122111785/fulltextPDF?accountid=14512	Altman, Lawrence K	1982-01-10	No	develop
New York Times (New York, United States)	Perils Found in Antibiotic Use	http://search.proquest.com/nytimes/docview/121996250/fulltextPDF?accountid=14512	None	1982-07-01	No	increase
New York Times (New York, United States)	How to Save Penicillin	http://search.proquest.com/nytimes/docview/122013494/fulltextPDF?accountid=14512	Editorial	1982-07-20	No	emerge, rise
New York Times (New York, United States)	F.D.A. PROPOSAL ON MEAT SAFETY DRAWS CRITICISM	http://search.proquest.com/nytimes/docview/424657052/4FD9521A67C94E74PQ/18?accountid=14512	BURROS, MARIAN	1983-06-08	No
New York Times (New York, United States)	Common Bacteria Said to Be Turning Untreatable	http://search.proquest.com/nytimes/docview/109295619/fulltextPDF?accountid=14512	New York Times	1984-02-20	Yes	develop
New York Times (New York, United States)	The Squandering of a Panacea It's hard to read without wonder about the long series of unlikely events that enabled Alexander Fleming to discover penicillin. The folly, greed and neglect with which the priceless gift of antibiotics is now being squandered command almost equal awe.: [Editorial]	http://search.proquest.com/nytimes/docview/425191456/4FD9521A67C94E74PQ/24?accountid=14512	Editorial	1984-09-10	No
New York Times (New York, United States)	Scientists Tell of Promise Seen In a New Class of Antibiotics	http://search.proquest.com/nytimes/docview/110745067/fulltextPDF?accountid=14512	Altman, Lawrence K	1987-06-26	No	develop, emerge
New York Times (New York, United States)	THE DOCTOR'S WORLD; Staying Ahead of Microbes: New Progress	http://search.proquest.com/nytimes/docview/426569580/82258D084A804B66PQ/41?accountid=14512	M.D., LAWRENCE K. ALTMAN	1987-08-04	No	develop
New York Times (New York, United States)	New Type of Gonorrhea	http://search.proquest.com/nytimes/docview/426568340/82258D084A804B66PQ/42?accountid=14512	AP	1987-08-04	No	emerge, develop
New York Times (New York, United States)	HEALTH: Childhood Illness; In Ear Infections, Bacteria Gain on Penicillin	http://search.proquest.com/nytimes/docview/427073406/82258D084A804B66PQ/60?accountid=14512	Kolata, Gina	1989-02-23	Yes	develop, increase
New York Times (New York, United States)	THE DOCTOR'S WORLD; Resistant Bacteria a Concern in Poor Nations	http://search.proquest.com/nytimes/docview/427769635/82258D084A804B66PQ/77?accountid=14512	New York Times	1990-08-14	No	emerge
New York Times (New York, United States)	HEALTH WATCH; Drug Resistance	http://search.proquest.com/nytimes/docview/428766923/82258D084A804B66PQ/95?accountid=14512	Raffalli, Mary	1992-11-11	No
New York Times (New York, United States)	New Suspect In Bacterial Resistance: Amalgam: The mercury in dental fillings may spur resistance to antibiotics. Amalgam Is Suspected In Bacterial Resistance	http://search.proquest.com/nytimes/docview/109173225/fulltextPDF?accountid=14512	Kolata, Gina	1993-04-27	No	develop
New York Times (New York, United States)	Mechanism Explained For Drug Resistance In Some TB Strains: Finding may lead to new drugs against the disease.	http://search.proquest.com/nytimes/docview/109305386/fulltextPDF?accountid=14512	Altman, Lawrence K	1994-01-18	No	develop, mutate
New York Times (New York, United States)	Bacteria That Resist Some Drugs Implicated	http://search.proquest.com/nytimes/docview/109307835/fulltextPDF?accountid=14512	Altman, Lawrence K	1994-07-26	No
New York Times (New York, United States)	Sharp Rise Found in Resistance Of Pneumonia Bacteria to Drugs	http://search.proquest.com/nytimes/docview/109488689/fulltextPDF?accountid=14512	New York Times	1995-08-25	No	emerge, mutate, rise, increase
New York Times (New York, United States)	Hospitals Act to Curb Drug-Resistant Germs	http://search.proquest.com/nytimes/docview/109484622/fulltextPDF?accountid=14512	New York Times	1995-09-19	Yes	emerge, rise
New York Times (New York, United States)	After Causing Worry in the East, A Germ Has Surfaced in the West: A death in California is traced to a strain that resists drugs.	http://search.proquest.com/nytimes/docview/109450162/fulltextPDF?accountid=14512	New York Times	1995-12-26	No	develop
New York Times (New York, United States)	Doctors Tell of International Resurgence in a Variety of InfectiousDiseases	http://search.proquest.com/nytimes/docview/430470899/9828B12898AA4299PQ/137?accountid=14512	New York Times	1996-01-17	Yes	rise
New York Times (New York, United States)	Personal Health	http://search.proquest.com/nytimes/docview/430532657/9828B12898AA4299PQ/142?accountid=14512	Brody, Jane E	1996-03-13	No	emerge, develop
New York Times (New York, United States)	Survival Of the Nastiest; Manhattan Lab Draws Fame For TB Bacteria in Freezer	http://search.proquest.com/nytimes/docview/430514368/9828B12898AA4299PQ/143?accountid=14512	Johnson, Kirk	1996-03-20	Yes	mutate
New York Times (New York, United States)	Small Companies Leading in Research	http://search.proquest.com/nytimes/docview/430539393/5DF3D6F862B94ED1PQ/147?accountid=14512	Fisher, Lawrence M	1996-04-26	Yes	emerge, develop, mutate, increase
New York Times (New York, United States)	Infectious Diseases Resistant, Study Finds	http://search.proquest.com/nytimes/docview/109642446/fulltextPDF?accountid=14512	Anonymous	1996-05-20	No	increase
New York Times (New York, United States)	New Strain Of Staph Is Resistant	http://search.proquest.com/nytimes/docview/109757814/fulltextPDF?accountid=14512	New York Times	1997-06-03	No
New York Times (New York, United States)	Method Seems to Attack Bacterial Resistance	http://search.proquest.com/nytimes/docview/109769194/fulltextPDF?accountid=14512	New York Times	1997-08-05	No
New York Times (New York, United States)	Drug-Resistant Germ Shows Up in U.S.	http://search.proquest.com/nytimes/docview/109798007/fulltextPDF?accountid=14512	New York Times	1997-08-22	No	emerge, rise
New York Times (New York, United States)	A Setback for Germs	http://search.proquest.com/nytimes/docview/109793221/fulltextPDF?accountid=14512	New York Times	1997-09-03	No	emerge, increase, rise
New York Times (New York, United States)	A Strain of Plague Is Found Immune to Drugs: A first failure for modern medicine against an old ill.	http://search.proquest.com/nytimes/docview/109702840/fulltextPDF?accountid=14512	New York Times	1997-09-04	No	emerge
New York Times (New York, United States)	Antibiotic Use May Not Help In Some Cases	http://search.proquest.com/nytimes/docview/109752209/fulltextPDF?accountid=14512	New York Times	1997-09-17	No	emerge
New York Times (New York, United States)	Pharmacies' Sales of Unprescribed Drugs Arouse Doctors' Concern	http://search.proquest.com/nytimes/docview/430930991/5DF3D6F862B94ED1PQ/185?accountid=14512	Fisher, Ian	1998-02-02	No	develop, rise
New York Times (New York, United States)	Battling the Super Germs	http://search.proquest.com/nytimes/docview/109930243/fulltextPDF?accountid=14512	Freeman, Karen	1998-02-10	No	mutate
New York Times (New York, United States)	Experts See Need to Control Antibiotics and Hospital Infections: Infections are rising though time in hospitals is falling.	http://search.proquest.com/nytimes/docview/109949812/fulltextPDF?accountid=14512	Altman, Lawrence K	1998-03-12	No
New York Times (New York, United States)	State Reports First Case Of Resistant Staph Strain	http://search.proquest.com/nytimes/docview/109954407/fulltextPDF?accountid=14512	New York Times	1998-04-24	No
New York Times (New York, United States)	Sharp Rise Is Reported In Resistant Salmonella	http://search.proquest.com/nytimes/docview/109953808/fulltextPDF?accountid=14512	New York Times	1998-05-07	No	rise, increase
New York Times (New York, United States)	Hospitals Uniting to Fight Drug-Resistant Bacteria: CITY Hospitals and Businesses Unite to Fight Drug-Resistant Bacteria	http://search.proquest.com/nytimes/docview/109905449/fulltextPDF?accountid=14512	Fisher, Ian	1998-06-23	No	increase, develop, emerge
New York Times (New York, United States)	Some Human Risk Is Seen From Drugs in Food Animals	http://search.proquest.com/nytimes/docview/109852294/fulltextPDF?accountid=14512	Leary, Warren e.	1998-07-10	No	develop
New York Times (New York, United States)	Superbugs	http://search.proquest.com/nytimes/docview/215497650/5DF3D6F862B94ED1PQ/196?accountid=14512	Sheryl Gay Stolberg	1998-08-02	Yes	emerge, develop, mutate
New York Times (New York, United States)	Type of Penicillin Is in Critical Supply: Drug Maker's Shutdown Also Affects Stores of Second Antibiotic	http://search.proquest.com/nytimes/docview/110138416/fulltextPDF?accountid=14512	Zuger, Abigail	1998-10-29	No
New York Times (New York, United States)	Experts Warn Lawmakers of Wave of 'Superbugs'	http://search.proquest.com/nytimes/docview/109851568/fulltextPDF?accountid=14512	New York Times	1998-12-15	No	emerge, develop
New York Times (New York, United States)	F.D.A. Is Urged to Limit Antibiotics for Animals	http://search.proquest.com/nytimes/docview/110026523/fulltextPDF?accountid=14512	New York Times	1999-01-28	No	increase
New York Times (New York, United States)	Bacteria Resistant to Powerful Antibiotics Are Discovered in Chicken Feed	http://search.proquest.com/nytimes/docview/110079217/fulltextPDF?accountid=14512	Grady, Denise	1999-02-26	No
New York Times (New York, United States)	A Move to Limit Antibiotic Use In Animal Feed: Fewer Hardy Bacteria in People Is U.S. Goal U.S. Moving To Restrict Antibiotics In Livestock	http://search.proquest.com/nytimes/docview/109953839/fulltextPDF?accountid=14512	Grady, Denise	1999-03-08	No	emerge, develop, increase
New York Times (New York, United States)	New Defense Against an Old Killer	http://search.proquest.com/nytimes/docview/110103576/fulltextPDF?accountid=14512	New York Times	1999-04-05	No
New York Times (New York, United States)	U.S. Antibiotics Countered By Foreign Meat, Study Says	http://search.proquest.com/nytimes/docview/110058674/fulltextPDF?accountid=14512	New York Times	1999-05-20	No
New York Times (New York, United States)	When a Quick Fix Becomes A Longer-Term Problem: EPIDEMIC A Fred Friendly Seminar PBS, tonight (Channel 13, New York, at 8) Richard Kilberg, executive producer; Andy Halper, producer; Joan I. Greco, senior writer; Arthur R. Miller, host and moderator. For "Fred Friendly Seminars": Ruth W. Friendly, senior editorial advisor; Barbara E. Margolis, executive director; Mr. Kilberg, president. A product…	http://search.proquest.com/nytimes/docview/110084816/fulltextPDF?accountid=14512	Goodman, Walter	1999-06-22	No	develop
New York Times (New York, United States)	When Antibiotics Are Used Too Often: [Interview]	http://search.proquest.com/nytimes/docview/110047089/fulltextPDF?accountid=14512	Berger, Alisha	1999-08-03	No	develop
New York Times (New York, United States)	Strain of Bacteria Worries Scientists After Children Die: After 4 Deaths, Scientists Fear Threat From Germ Strain	http://search.proquest.com/nytimes/docview/109954384/fulltextPDF?accountid=14512	Sheryl Gay Stolberg	1999-08-20	No	develop, mutate
New York Times (New York, United States)	Drug Agency Approves Antibiotic	http://search.proquest.com/nytimes/docview/110012114/fulltextPDF?accountid=14512	Sheryl Gay Stolberg	1999-09-22	No	rise, develop, emerge
New York Times (New York, United States)	Ear Infections Getting Tougher to Treat	http://search.proquest.com/nytimes/docview/110144675/fulltextPDF?accountid=14512	Gilbert, Susan	1999-10-05	No
New York Times (New York, United States)	Bacteria Cases in Denmark Cause Antibiotics Concerns in U.S.	http://search.proquest.com/nytimes/docview/110098807/fulltextPDF?accountid=14512	Grady, Denise	1999-11-04	No	emerge
New York Times (New York, United States)	Resisting Drugs, TB Spreads Fast In the West	http://search.proquest.com/nytimes/docview/91331758/fulltextPDF?accountid=14512	McNEIL, DONALD G, Jr.	2000-03-24	No	increase, emerge
New York Times (New York, United States)	F.D.A. Approves New Drug To Attack Resistant Germs	http://search.proquest.com/nytimes/docview/91383377/fulltextPDF?accountid=14512	Sheryl Gay Stolberg	2000-04-19	No	rise, emerge, develop
New York Times (New York, United States)	Antibiotic Misuse Turns Treatable to Incurable	http://search.proquest.com/nytimes/docview/91377476/fulltextPDF?accountid=14512	Olson, Elizabeth	2000-06-13	Yes	develop
New York Times (New York, United States)	Losing Ground Against Microbes	http://search.proquest.com/nytimes/docview/91327081/fulltextPDF?accountid=14512	New York Times	2000-06-18	No
New York Times (New York, United States)	How Germ-Phobia Can Lead to Illness	http://search.proquest.com/nytimes/docview/431478410/66332E4F6C4440CAPQ/258?accountid=14512	Brody, Jane e	2000-06-20	Yes	emerge, rise
New York Times (New York, United States)	A Shot in the Dark: [Op-Ed]	http://search.proquest.com/nytimes/docview/431457831/66332E4F6C4440CAPQ/260?accountid=14512	Collins, Gail	2000-06-30	Yes
New York Times (New York, United States)	More Antibiotics Ineffective Against Gonorrhea	http://search.proquest.com/nytimes/docview/91373521/fulltextPDF?accountid=14512	Altman, Lawrence K	2000-09-22	No	increase
New York Times (New York, United States)	Drug-Resistant Bacteria Still on the Rise	http://search.proquest.com/nytimes/docview/91577354/fulltextPDF?accountid=14512	Grady, Denise	2000-12-28	Yes	rise
New York Times (New York, United States)	Shopping for Antibiotic-Free Meat	http://search.proquest.com/nytimes/docview/431633854/66332E4F6C4440CAPQ/275?accountid=14512	Burros, Marian	2001-01-17	No
New York Times (New York, United States)	A Regimen for Resistance	http://search.proquest.com/nytimes/docview/431857285/66332E4F6C4440CAPQ/290?accountid=14512	Nagourney, Eric	2001-09-18	No	develop
New York Times (New York, United States)	Studies Find Resistant Bacteria in Meats: Organisms May Spread Illness to Humans, Foiling Antibiotics	http://search.proquest.com/nytimes/docview/91831445/fulltextPDF?accountid=14512	Brody, Jane e	2001-10-18	No	emerge
New York Times (New York, United States)	Experts Say Cipro Overuse Could Lead To Problems	http://search.proquest.com/nytimes/docview/431868118/66332E4F6C4440CAPQ/297?accountid=14512	Zuger, Abigail	2001-10-19	No	rise
New York Times (New York, United States)	What if Cipro Stopped Working?	http://search.proquest.com/nytimes/docview/92105452/fulltextPDF?accountid=14512	Ellen K. Silbergeld and Polly Walker	2001-11-03	No
New York Times (New York, United States)	Resistance Builds To Cipro, Study Says	http://search.proquest.com/nytimes/docview/92120385/fulltextPDF?accountid=14512	New York Times	2002-02-07	No	develop
New York Times (New York, United States)	Outbreak of Drug-Resistant Strep Bacteria	http://search.proquest.com/nytimes/docview/92290406/fulltextPDF?accountid=14512	Tarkan, Laurie	2002-04-18	No	rise, increase
New York Times (New York, United States)	New Resistant Gonorrhea Migrating to Mainland U.S.	http://search.proquest.com/nytimes/docview/92361023/fulltextPDF?accountid=14512	Kirby, David	2002-05-07	No	rise
New York Times (New York, United States)	Mystery Surrounds a Virulent Skin Infection	http://search.proquest.com/nytimes/docview/92726821/fulltextPDF?accountid=14512	Tuller, David	2003-02-04	No	develop, mutate
New York Times (New York, United States)	Q & A: [Science Desk]	http://search.proquest.com/nytimes/docview/432319503/2F993BDA2C534A0DPQ/358?accountid=14512	C. Claiborne Ray	2003-02-18	No	develop
New York Times (New York, United States)	W.H.O. Finds Use of Antibiotics in Animal Feed Can Be Reduced	http://search.proquest.com/nytimes/docview/92390636/fulltextPDF?accountid=14512	Grady, Denise	2003-08-14	No
New York Times (New York, United States)	Bacteria Run Wild, Defying Antibiotics	http://search.proquest.com/nytimes/docview/92783811/fulltextPDF?accountid=14512	Zuger, Abigail	2004-03-02	No	emerge, rise, develop, increase
New York Times (New York, United States)	Around the Globe, Drug-Resistant TB Is Rampant	http://search.proquest.com/nytimes/docview/92823807/fulltextPDF?accountid=14512	McNEIL, DONALD G, Jr.	2004-03-16	No	develop
New York Times (New York, United States)	Citing Human Threat, U.S. Bans a Poultry Drug	http://search.proquest.com/nytimes/docview/93018973/fulltextPDF?accountid=14512	New York Times	2005-07-29	No	develop
New York Times (New York, United States)	Antibiotics Aren't Always the Answer	http://search.proquest.com/nytimes/docview/93005988/fulltextPDF?accountid=14512	Franklin, Deborah	2005-08-30	No	rise
New York Times (New York, United States)	Antibiotics: How Long Is Long Enough?	http://search.proquest.com/nytimes/docview/433361966/14101F014CDC446BPQ/435?accountid=14512	Franklin, Deborah	2006-06-20	No	develop
New York Times (New York, United States)	Concern Mounts as Bacteria Resistant to Antibiotics Disperse Widely	http://search.proquest.com/nytimes/docview/93160319/fulltextPDF?accountid=14512	Murphy, Kate	2006-08-22	Yes	develop, mutate
New York Times (New York, United States)	Extreme Tuberculosis	http://search.proquest.com/nytimes/docview/93060000/fulltextPDF?accountid=14512	New York Times	2006-09-14	No
New York Times (New York, United States)	Rise of a Deadly TB Reveals A Global System in Crisis	http://search.proquest.com/nytimes/docview/848182221/fulltextPDF?accountid=14512	Lawrence K. Altman, M.D.	2007-03-20	No	rise
New York Times (New York, United States)	Agency Urges Change in Antibiotics for Gonorrhea	http://search.proquest.com/nytimes/docview/848184055/fulltextPDF?accountid=14512	Altman, Lawrence K	2007-04-13	No	develop, emerge
New York Times (New York, United States)	Have Germs, Will Travel	http://search.proquest.com/nytimes/docview/848070798/fulltextPDF?accountid=14512	L. Masae Kawamura	2007-06-02	No	develop, mutate
New York Times (New York, United States)	TB Tests Show Promise, but Flaws Limit Progress	http://search.proquest.com/nytimes/docview/433628701/14101F014CDC446BPQ/458?accountid=14512	Lawrence K. Altman, M.D.	2007-07-24	Yes	develop
New York Times (New York, United States)	A (Sometimes) Deadly Scourge	http://search.proquest.com/nytimes/docview/848151098/fulltextPDF?accountid=14512	Sack, Kevin	2007-10-28	No	develop, emerge
New York Times (New York, United States)	Germ Fighters May Lead to Hardier Germs	http://search.proquest.com/nytimes/docview/848112629/fulltextPDF?accountid=14512	Parker-Pope, Tara	2007-10-30	No	emerge
New York Times (New York, United States)	Pathogens In Our Pork: [Op-Ed]	http://search.proquest.com/nytimes/docview/1030596671/fulltextPDF?accountid=14512	Kristof, Nicholas D	2009-03-15	No	rise, emerge
New York Times (New York, United States)	Drug-Resistant Strain of Bacteria Gains in Africa, With High Death Rates: SALMONELLA	http://search.proquest.com/nytimes/docview/1029888048/fulltextPDF?accountid=14512	McNEIL, DONALD G, Jr.	2009-12-01	No	emerge, mutate
New York Times (New York, United States)	A Rising Hospital Threat: Infections Unfazed by Antibiotics Become More Common	http://search.proquest.com/nytimes/docview/1458379105/fulltextPDF/32F7BE5F26E14735PQ/518?accountid=14512	Pollack, Andrew	2010-02-27	Yes	emerge, rise
New York Times (New York, United States)	Deadly Germs Largely Ignored By Drug Firms: [Business/Financial Desk]	http://search.proquest.com/nytimes/docview/434287398/fulltextPDF/32F7BE5F26E14735PQ/519?accountid=14512	Pollack, Andrew	2010-02-27	No
New York Times (New York, United States)	The Spread Of Superbugs: [Op-Ed]	http://search.proquest.com/nytimes/docview/434336459/fulltext/32F7BE5F26E14735PQ/521?accountid=14512	Kristof, Nicholas D	2010-03-07	No	emerge, develop, increase, rise
New York Times (New York, United States)	Tuberculosis: Drug-Resistant Tb Is Still Spreading at Deadly Rates, W.H.O. Reports: [Science Desk]	http://search.proquest.com/nytimes/docview/434310733/fulltext/32F7BE5F26E14735PQ/522?accountid=14512	McNEIL, DONALD G, Jr.	2010-03-23	No	emerge
New York Times (New York, United States)	Cows on Drugs: [Op-Ed]	http://search.proquest.com/nytimes/docview/434353469/fulltext/32F7BE5F26E14735PQ/523?accountid=14512	Kennedy, Donald	2010-04-18	Yes	increase
New York Times (New York, United States)	Antibiotics and Agriculture: [Editorial]	http://search.proquest.com/nytimes/docview/527781145/fulltext/32F7BE5F26E14735PQ/529?accountid=14512	New York Times	2010-06-30	No	emerge
New York Times (New York, United States)	Antibiotic-Resistant Bacteria Moving From South Asia to U.S.	http://search.proquest.com/nytimes/docview/1461131422/fulltextPDF/B356768857E6430CPQ/530?accountid=14512	McNEIL, DONALD G, Jr.	2010-08-12	No	mutate
New York Times (New York, United States)	Meat Farmers Brace for Limits on Antibiotics: [National Desk]	http://search.proquest.com/nytimes/docview/750514898/fulltext/B356768857E6430CPQ/534?accountid=14512	Eckholm, Erik	2010-09-15	Yes	emerge
New York Times (New York, United States)	We Are What We Eat: [Editorial]	http://search.proquest.com/nytimes/docview/751954229/fulltext/B356768857E6430CPQ/535?accountid=14512	New York Times	2010-09-22	No	emerge, increase
New York Times (New York, United States)	Looking for a Superbug Killer: [Business/Financial Desk]	http://search.proquest.com/nytimes/docview/762545756/fulltext/B356768857E6430CPQ/537?accountid=14512	Pollack, Andrew	2010-11-06	No	emerge, mutate
New York Times (New York, United States)	US. Calls Antibiotics Wrong Step On E. Coli	http://search.proquest.com/nytimes/docview/1620482786/fulltextPDF/FE0F2477BF6D4735PQ/543?accountid=14512	Gardiner, Harris	2011-06-03	No	mutate
New York Times (New York, United States)	Researchers Find Antibiotic Resistance in Ancient DNA: [Foreign Desk]	http://search.proquest.com/nytimes/docview/886537615/fulltext/2D0B1B1F500D41C9PQ/557?accountid=14512	Wade, Nicholas	2011-09-01	Yes	emerge, develop
New York Times (New York, United States)	Citing Drug Resistance, U.S. Restricts More Antibiotics for Livestock: [National Desk]	http://search.proquest.com/nytimes/docview/913659516/fulltext/2D0B1B1F500D41C9PQ/565?accountid=14512	Gardiner, Harris	2012-01-05	No	develop, rise
New York Times (New York, United States)	China: Survey Reveals a Growing Number Of Drug-Resistant Tuberculosis Cases: [Science Desk]	http://search.proquest.com/nytimes/docview/1019850734/fulltext/2D0B1B1F500D41C9PQ/575?accountid=14512	McNEIL, DONALD G, Jr.	2012-06-12	No
New York Times (New York, United States)	An Uncontrollable Outbreak: [Editorial]	http://search.proquest.com/nytimes/docview/1035451279/fulltext/2D0B1B1F500D41C9PQ/577?accountid=14512	New York Times	2012-08-29	No	develop
New York Times (New York, United States)	Farm Use of Antibiotics Defies Scrutiny: [Science Desk]	http://search.proquest.com/nytimes/docview/1037735714/fulltext/2D0B1B1F500D41C9PQ/578?accountid=14512	Tavernise, Sabrina	2012-09-04	No	increase, rise
New York Times (New York, United States)	Tuberculosis: Stubborn and Expensive to Treat, Drug-Resistant Strains Show Growth: [Science Desk]	http://search.proquest.com/nytimes/docview/1037735759/fulltext/2D0B1B1F500D41C9PQ/579?accountid=14512	McNEIL, DONALD G, Jr.	2012-09-04	No
New York Times (New York, United States)	Let's Gang Up on Killer Bugs: [Op-Ed]	http://search.proquest.com/nytimes/docview/1223786019/fulltext/2D0B1B1F500D41C9PQ/581?accountid=14512	Nathan, Carl F.	2012-12-10	No	develop, mutate
New York Times (New York, United States)	Hazards: Pneumonia Strain Has Spread: [Science Desk]	http://search.proquest.com/nytimes/docview/1283939787/fulltext/2D0B1B1F500D41C9PQ/586?accountid=14512	Bakalar, Nicholas	2013-02-05	No
New York Times (New York, United States)	Breeding Bad Bugs: [Editorial]	http://search.proquest.com/nytimes/docview/1313297235/BD1060669D1248AAPQ/587?accountid=14512	New York Times	2013-03-01	No	rise
New York Times (New York, United States)	Deadly Bacteria That Resist Strongest Drugs Are Spreading: [National Desk]	http://search.proquest.com/nytimes/docview/1314641837/BD1060669D1248AAPQ/588?accountid=14512	Grady, Denise	2013-03-06	No	rise
New York Times (New York, United States)	Antibiotics and the Meat We Eat: [Op-Ed]	http://search.proquest.com/nytimes/docview/1320042689/BD1060669D1248AAPQ/590?accountid=14512	Kessler, David A.	2013-03-28	No
New York Times (New York, United States)	Pressure Grows To Create Drugs For 'Superbugs': [Business/Financial Desk]	http://search.proquest.com/nytimes/docview/1357466816/BD1060669D1248AAPQ/594?accountid=14512	Meier, Barry	2013-06-03	Yes	develop
New York Times (New York, United States)	Tracing Germs Through the Aisles: [Science Desk]	http://search.proquest.com/nytimes/docview/1413372840/BD1060669D1248AAPQ/597?accountid=14512	Tavernise, Sabrina	2013-07-30	No	mutate
New York Times (New York, United States)	Antibiotic-Resistant Infections Lead to 23,000 Deaths a Year, C.D.C. Finds: [National Desk]	http://search.proquest.com/nytimes/docview/1432932828/BD1060669D1248AAPQ/600?accountid=14512	Tavernise, Sabrina	2013-09-17	No	develop
New York Times (New York, United States)	The Antibiotic Resistance Crisis: [Editorial]	http://search.proquest.com/nytimes/docview/1433186565/BD1060669D1248AAPQ/602?accountid=14512	The Editorial Board	2013-09-18	No	emerge, develop
New York Times (New York, United States)	A Science Project With Legs: [Science Desk]	http://search.proquest.com/nytimes/docview/1448340738/BD1060669D1248AAPQ/608?accountid=14512	Strom, Stephanie	2013-11-05	No	rise
New York Times (New York, United States)	F.D.A. Restricts Antibiotics Use For Livestock: [National Desk]	http://search.proquest.com/nytimes/docview/1467049414/BD1060669D1248AAPQ/611?accountid=14512	Tavernise, Sabrina	2013-12-12	No	develop
New York Times (New York, United States)	The Peril of Antibiotic Use on Farms: [Editorial]	http://search.proquest.com/nytimes/docview/1470770599/BD1060669D1248AAPQ/615?accountid=14512	The Editorial Board	2013-12-22	No	emerge, rise
New York Times (New York, United States)	The Rise of Antibiotic Resistance: [Editorial]	http://search.proquest.com/nytimes/docview/1522996648/BD1060669D1248AAPQ/624?accountid=14512	The Editorial Board	2014-05-11	No	develop, rise
New York Times (New York, United States)	The F.D.A.'s Blatant Failure on Food: Commentary	http://search.proquest.com/nytimes/docview/1549589210/BD1060669D1248AAPQ/631?accountid=14512	Reichl, Ruth	2014-07-31	No
New York Times (New York, United States)	Taking a Health Hazard Home: [Science Desk]	http://search.proquest.com/nytimes/docview/1562060378/BD1060669D1248AAPQ/635?accountid=14512	Strom, Stephanie	2014-09-16	No
New York Times (New York, United States)	U.S. Aims to Curb Peril of Antibiotic Resistance: [National Desk]	http://search.proquest.com/nytimes/docview/1563016744/BD1060669D1248AAPQ/636?accountid=14512	Tavernise, Sabrina	2014-09-19	No	increase
New York Times (New York, United States)	Superbugs' Kill India's Babies and Pose an Overseas Threat: [Foreign Desk]	http://search.proquest.com/nytimes/docview/1630072769/BD1060669D1248AAPQ/643?accountid=14512	Gardiner, Harris	2014-12-04	Yes	rise
New York Times (New York, United States)	The Danger of Going Off Course: [Question]	http://search.proquest.com/nytimes/docview/1639252157/BD1060669D1248AAPQ/646?accountid=14512	C. Claiborne Ray	2014-12-23	No
Newark Star Ledger (New Jersey, United States)	EXPERTS SAY ANTIBIOTICS TURMOIL WAS CULTIVATED BY SHUNNING OF RESEARCH	http://infoweb.newsbank.com/resources/doc/nb/news/1224870428DC6748?p=AWNB	KITTA MacPHERSON	1994-04-29	No	emerge, mutate
Newark Star Ledger (New Jersey, United States)	LEDERLE TO BOOST TRACKING OF RESISTANT BACTERIA	http://infoweb.newsbank.com/resources/doc/nb/news/12248CE416EF5680?p=AWNB	none	1994-10-06	No	develop, increase, mutate
Newark Star Ledger (New Jersey, United States)	BAD MEDICINE WARNING	http://infoweb.newsbank.com/resources/doc/nb/news/1224C2F9519F42D0?p=AWNB	JOAN WHITLOW	1995-03-06	No	develop, mutate
Newark Star Ledger (New Jersey, United States)	INFECTIOUS STRAINS	http://infoweb.newsbank.com/resources/doc/nb/news/1224CB72C1445B28?p=AWNB	LEE BOWMAN	1995-05-21	Yes	mutate
Newark Star Ledger (New Jersey, United States)	New blemish on use of antibiotics for acne	http://infoweb.newsbank.com/resources/doc/nb/news/0EFDAA83737657FA?p=AWNB	SHARI ROAN	1996-05-20	No	develop
Newark Star Ledger (New Jersey, United States)	Student bursts a science bubble Theory on kitchen cleaners wins spot in - Westinghouse finalsHide Details	http://infoweb.newsbank.com/resources/doc/nb/news/0EFDA6EC28E15884?p=AWNB	Bill Swayze, Star-Ledger Staff	1997-01-28	No	mutate
Newark Star Ledger (New Jersey, United States)	Study: Hospital ICUs `most infectious' site	http://infoweb.newsbank.com/resources/doc/nb/news/0EFDA7F2308F806C?p=AWNB	Tara Meyer, ASSOCIATED PRESS	1997-06-01	No
Newark Star Ledger (New Jersey, United States)	MDs find `off switch' to germs' resistance	http://infoweb.newsbank.com/resources/doc/nb/news/0EFDA8678E8300F2?p=AWNB	Paul Recer, ASSOCIATED PRESS	1997-08-05	No	increase
Newark Star Ledger (New Jersey, United States)	Patient in Camden-area hospital infected with drug-resistant bug	http://infoweb.newsbank.com/resources/doc/nb/news/0EFDA883DD534350?p=AWNB	STAFF AND WIRE REPORTS	1997-08-24	No
Newark Star Ledger (New Jersey, United States)	New antibiotics show promise in fighting `super' bacteria - Researchers hone in on deadly microbes that resist drugs	http://infoweb.newsbank.com/resources/doc/nb/news/0EFDA886950B6650?p=AWNB	Gale Scott, Star-Ledger Staff	1997-08-26	No	emerge, develop, mutate
Newark Star Ledger (New Jersey, United States)	Experts say stubborn staph case is isolated and under control	http://infoweb.newsbank.com/resources/doc/nb/news/0EFDA89D6B1FC188?p=AWNB	Meg Nugent and Lisa Peterson, Star-Ledger Staff	1997-09-05	No	mutate
Newark Star Ledger (New Jersey, United States)	Antibiotics aren't cure for the common cold - Study finds liberal prescriptions by doctors are helping to create more resistant bacteria	http://infoweb.newsbank.com/resources/doc/nb/news/0EFDA8B1179025DE?p=AWNB	Angela Stewart, Star-Ledger Staff	1997-09-17	No	develop
Newark Star Ledger (New Jersey, United States)	Microbes may soon win the war against humans	http://infoweb.newsbank.com/resources/doc/nb/news/0EFDA44275ABCFED?p=AWNB	Brian Krebs, WASHINGTON POST	1998-04-26	No	rise, develop
Newark Star Ledger (New Jersey, United States)	Farm antibiotics tied to food super-germs	http://infoweb.newsbank.com/resources/doc/nb/news/0EFDA48A95E59686?p=AWNB	Lauran Neergaard, ASSOCIATED PRESS	1998-05-29	No	mutate
Newark Star Ledger (New Jersey, United States)	Antibacterial soap craze may pose some risks	http://infoweb.newsbank.com/resources/doc/nb/news/0EFDA523868E627F?p=AWNB	ASSOCIATED PRESS	1998-08-07	No	emerge, develop, mutate
Newark Star Ledger (New Jersey, United States)	Labs engineering instant evolution to put mutants on the market	http://infoweb.newsbank.com/resources/doc/nb/news/0EFD4BADAB308874?p=AWNB	Paul Jacobs, LOS ANGELES TIMES	1999-04-11	Yes	emerge, develop, mutate
Newark Star Ledger (New Jersey, United States)	New strains of disease are plaguing medical science	http://infoweb.newsbank.com/resources/doc/nb/news/0EFD4BDAD4C15AD5?p=AWNB	Lawrence Hall	1999-04-14	No	rise, emerge
Newark Star Ledger (New Jersey, United States)	Maybe foreign beef cancels antibiotics	http://infoweb.newsbank.com/resources/doc/nb/news/0EFD4E3BC52BAA34?p=AWNB	ASSOCIATED PRESS	1999-05-20	No
Newark Star Ledger (New Jersey, United States)	FDA warns against use of antibiotics on farms	http://infoweb.newsbank.com/resources/doc/nb/news/0EFEABCE2F0AEF5E?p=AWNB	Lauran Neergaard, ASSOCIATED PRESS	1999-12-09	No	develop
Newark Star Ledger (New Jersey, United States)	New antibiotics expected to fight pneumonia bugs	http://infoweb.newsbank.com/resources/doc/nb/news/0EFDA22665C3D52B?p=AWNB	ASSOCIATED PRESS	2000-09-21	No
Newark Star Ledger (New Jersey, United States)	Public health under a sharp microscope	http://infoweb.newsbank.com/resources/doc/nb/news/0EFDA27909AACECC?p=AWNB	CHARLES VAN DER HOST	2000-10-22	No	emerge, increase
Newark Star Ledger (New Jersey, United States)	Antibiotic won't help in fighting common cold - FAMILY MEDICINE	http://infoweb.newsbank.com/resources/doc/nb/news/0EFD5B8132AE81C8?p=AWNB	DENNIS CARDONE	2001-02-06	No	emerge, develop
Newark Star Ledger (New Jersey, United States)	Bacteria overcoming a new drug	http://infoweb.newsbank.com/resources/doc/nb/news/0EFD60AF8A9B0462?p=AWNB	REUTERS	2001-04-13	No	emerge
Newark Star Ledger (New Jersey, United States)	The magic pill Antibiotics are powerful drugs that should not be misused	http://infoweb.newsbank.com/resources/doc/nb/news/1240472C79E7E9E0?p=AWNB	MEG NUGENT, STAR-LEDGER STAFF	2001-10-23	No	develop, increase, mutate
Newark Star Ledger (New Jersey, United States)	Aim at antimicrobial resistance	http://infoweb.newsbank.com/resources/doc/nb/news/0EFD9F826F83B2AB?p=AWNB	STEPHANIE STAPLETON, L.A. TIMES SYNDICATE	2001-10-23	No	emerge
Newark Star Ledger (New Jersey, United States)	Health officials seek to rein in overuse of Cipro	http://infoweb.newsbank.com/resources/doc/nb/news/0EFEE8D0B2220EC0?p=AWNB	DUNSTAN McNICHOL, STAR-LEDGER STAFF	2001-10-30	No	develop
Newark Star Ledger (New Jersey, United States)	A new, but old, approach to health care - Darwin's principle of natural selection is getting a closer look	http://infoweb.newsbank.com/resources/doc/nb/news/0F0151A15558A3C8?p=AWNB	SUSAN J. LANDERS, L.A. TIMES SYNDICATE	2001-11-27	Yes
Newark Star Ledger (New Jersey, United States)	Got a cold? You'll likely get antibiotic - Northeast MDs prescribe the drugs more often than peers, study finds	http://infoweb.newsbank.com/resources/doc/nb/news/0F92AA5095C81B9A?p=AWNB	ANGELA STEWART, STAR-LEDGER STAFF	2003-02-12	No	develop
Newark Star Ledger (New Jersey, United States)	Bacteria growing resistant to Cipro	http://infoweb.newsbank.com/resources/doc/nb/news/0F94FA0D93973324?p=AWNB	ASSOCIATED PRESS	2003-02-19	No	develop, increase, mutate
Newark Star Ledger (New Jersey, United States)	Where's the beef when it comes to protecting food?	http://infoweb.newsbank.com/resources/doc/nb/news/0FC11F709BBE1865?p=AWNB	MADELINE DREXLER, LOS ANGELES TIMES	2003-07-13	No
Newark Star Ledger (New Jersey, United States)	From savior to assassin How killer germs have defeated our last antibiotic	http://infoweb.newsbank.com/resources/doc/nb/news/0FF53726CC2944B3?p=AWNB	AMY ELLIS NUTT, STAR-LEDGER STAFF	2003-12-07	Yes	rise, emerge, develop, mutate
Newark Star Ledger (New Jersey, United States)	In soil, water, food, air How killer germs have defeated our last antibiotic	http://infoweb.newsbank.com/resources/doc/nb/news/0FF595A30E8A60BD?p=AWNB	AMY ELLIS NUTT, STAR-LEDGER STAFF	2003-12-08	No	develop
Newark Star Ledger (New Jersey, United States)	The search for answers	http://infoweb.newsbank.com/resources/doc/nb/news/0FF5E0591595EF46?p=AWNB	AMY ELLIS NUTT, STAR-LEDGER STAFF	2003-12-10	No	rise, emerge, develop, increase, mutate
Newark Star Ledger (New Jersey, United States)	New weapon to fight 'super-bugs' - FDA approves antibiotic for use against drug-resistant infections	http://infoweb.newsbank.com/resources/doc/nb/news/10ACC53B11F3BAC3?p=AWNB	CAROL ANN CAMPBELL, STAR-LEDGER STAFF	2005-06-17	No
Newark Star Ledger (New Jersey, United States)	Digging up genetic clues to take on super-germs	http://infoweb.newsbank.com/resources/doc/nb/news/10F44DDD202416A0?p=AWNB	MAGGIE FOX, REUTERS	2006-01-20	Yes	rise, develop
Newark Star Ledger (New Jersey, United States)	Organic foods aren't necessarily safer, scientists find - Study targets marketing strategy that lauds antibiotic-free products	http://infoweb.newsbank.com/resources/doc/nb/news/1127F721C5B78428?p=AWNB	JOHN SCHMELTZER, CHICAGO TRIBUNE	2006-06-25	No	develop
Newark Star Ledger (New Jersey, United States)	New Lyme disease guidelines prompt patient protests	http://infoweb.newsbank.com/resources/doc/nb/news/1152E23DEFF9B530?p=AWNB	ANGELA STEWART, STAR-LEDGER STAFF	2006-11-03	No
Newark Star Ledger (New Jersey, United States)	Drug-resistant STD's spread worries U.S. health officials	http://infoweb.newsbank.com/resources/doc/nb/news/1187F296EDEAB708?p=AWNB	ROB STEIN, WASHINGTON POST	2007-04-13	No	emerge, develop, mutate
Newark Star Ledger (New Jersey, United States)	Pediatricians downplaying urinary-tract antibiotics	http://infoweb.newsbank.com/resources/doc/nb/news/11A543DA01B21118?p=AWNB	ANGELA STEWART, STAR-LEDGER STAFF	2007-07-11	No
Newark Star Ledger (New Jersey, United States)	Experts answer parents' fears on staph infections	http://infoweb.newsbank.com/resources/doc/nb/news/11C88D7ECF6D8238?p=AWNB	CAROL ANN CAMPBELL, STAR-LEDGER STAFF	2007-10-26	No	develop
Newark Star Ledger (New Jersey, United States)	Study finds infections growing from regular and 'super' staph	http://infoweb.newsbank.com/resources/doc/nb/news/11D418469FE690A0?p=AWNB	ANGELA STEWART, STAR-LEDGER STAFF	2007-11-30	No	develop
Newark Star Ledger (New Jersey, United States)	As 'superbug' rises, new antibiotics fall	http://infoweb.newsbank.com/resources/doc/nb/news/11CB8AAFB20EC608?p=AWNB	ROBERT COHEN, STAR-LEDGER WASHINGTON BUREAU	2007-12-04	No	rise, develop, increase
Newark Star Ledger (New Jersey, United States)	Nature has way to kill super bugs - Rise of antibiotic-resistant viruses revives study of bacteria eaters	http://infoweb.newsbank.com/resources/doc/nb/news/11E2968623C4E7F8?p=AWNB	ROBERT S. BOYD, McCLATCHY-TRIBUNE NEWS SERVICE	2008-01-13	Yes	rise
Newark Star Ledger (New Jersey, United States)	In this germ warfare, scientists aim to create army of good bugs	http://infoweb.newsbank.com/resources/doc/nb/news/1245CAEAAC9D8240?p=AWNB	ROBERT S. BOYD, McCLATCHY-TRIBUNE NEWS SERVICE	2008-11-09	No	increase
Newark Star Ledger (New Jersey, United States)	Experts: No such thing as free antibiotics - Giveaways may hurt the public health	http://infoweb.newsbank.com/resources/doc/nb/news/125A9BDEDAAC6268?p=AWNB	AMY ELLIS NUTT, STAR-LEDGER STAFF	2009-01-11	No	develop, mutate
Newark Star Ledger (New Jersey, United States)	Free antibiotics may do more damage than good	http://infoweb.newsbank.com/resources/doc/nb/news/1262CC5385112A38?p=AWNB	KELLY HEYBOER, STAR-LEDGER STAFF	2009-02-05	No	rise, increase
Newark Star Ledger (New Jersey, United States)	The new bacteria war: Target them before they clump	http://infoweb.newsbank.com/resources/doc/nb/news/126DB213B7B4B248?p=AWNB	KARl LYDERSEN, WASHINGTON POST	2009-03-10	No	develop
Newark Star Ledger (New Jersey, United States)	Sometimes strep can be stubborn - KID CARE	http://infoweb.newsbank.com/resources/doc/nb/news/1392B39AE29418B8?p=AWNB	Kendell Sprott, FOR THE STAR-LEDGER	2011-08-16	No	develop
Newark Star Ledger (New Jersey, United States)	Programs target spread of drug-resistant bacteria	http://infoweb.newsbank.com/resources/doc/nb/news/13B4A24F43852F20?p=AWNB	Lena H. Sun, WASHINGTON POST	2011-11-27	No	increase
Newark Star Ledger (New Jersey, United States)	Follow-up antibiotic may help to eliminate repeated infections - KID CARE	http://infoweb.newsbank.com/resources/doc/nb/news/1421B774212E33A0?p=AWNB	Kendell Sprott, FOR THE STAR-LEDGER	2012-08-23	No	rise, develop
Newark Star Ledger (New Jersey, United States)	Specialist may help with toddler's allergies - KID CARE	http://infoweb.newsbank.com/resources/doc/nb/news/148C2A962E37E4D8?p=AWNB	Kendell Sprott, FOR THE STAR-LEDGER	2013-09-10	No	develop
Newark Star Ledger (New Jersey, United States)	Resistance to antibiotics is an urgent threat, CDC warns	http://infoweb.newsbank.com/resources/doc/nb/news/148E26BCB1337968?p=AWNB	Brady Dennis and Brian Vastag, WASHINGTON POST	2013-09-17	No	develop
Newark Star Ledger (New Jersey, United States)	FDA takes steps toward antibiotic-free meat	http://infoweb.newsbank.com/resources/doc/nb/news/14AA80A84D766558?p=AWNB	Mary Clare Jalonick, Associated Press	2013-12-12	No
Newark Star Ledger (New Jersey, United States)	Don't bank on antibiotics to cure a common cold	http://infoweb.newsbank.com/resources/doc/nb/news/14C7D25D1B7A87D8?p=AWNB	STAR-LEDGER STAFF	2014-03-11	No	emerge, develop
Newark Star Ledger (New Jersey, United States)	The War Against Superbugs - Health care facilities are getting smarter in fighting multidrug-resistant infections	http://infoweb.newsbank.com/resources/doc/nb/news/14CF70075B344B60?p=AWNB	JOSEPH HANNAN	2014-04-01	Yes	increase
Newark Star Ledger (New Jersey, United States)	Almost 50 million Americans get food poisoning every year, a growing number of them from antibiotic-resistant bacteria - ill-fed	http://infoweb.newsbank.com/resources/doc/nb/news/14D1B60BC8603DC8?p=AWNB	Susan Bloom / For The Star-Ledger, STAR-LEDGER STAFF	2014-04-10	No	rise, develop, mutate
Newark Star Ledger (New Jersey, United States)	New 'superbug' threat found in raw squid in Canada	http://infoweb.newsbank.com/resources/doc/nb/news/14E67A193A13A530?p=AWNB	Lena H. Sun, WASHINGTON POST	2014-06-12	No
Newark Star Ledger (New Jersey, United States)	ANTIBIOTICS ARE OVERPRESCRIBED	http://infoweb.newsbank.com/resources/doc/nb/news/151992DEB7D68670?p=AWNB	Dr. Dennis Cardone, For The Star-Ledger	2014-11-13	No	emerge, develop
Newark Star Ledger (New Jersey, United States)	MERCK SPENDS $8.4B ON CUBIST FOR GAINS IN ‘SUPERBUG' TREATMENTS	http://infoweb.newsbank.com/resources/doc/nb/news/1521CF7A699F0780?p=AWNB	Tom Murphy, Associated Press	2014-12-09	No	rise
Newsday (New York, United States)	Drug-resistant E. coli found in Arctic birds	http://web.b.ebscohost.com/ehost/detail/detail?sid=330e0388-c95c-4c34-8416-2ce3f2986bdd%40sessionmgr114&vid=7&hid=128&bdata=JnNpdGU9ZWhvc3QtbGl2ZQ%3d%3d#AN=2W62W64264930310&db=nfh	Ricks, Delthia	2008-01-03	No
Philadelphia Inquirer (Pennsylvania, United States)	ANTIBIOTICS OVERUSED, DOCTOR SAYS	http://infoweb.newsbank.com/resources/doc/nb/news/0EB298BD45788F0C?p=AWNB	Margaret Scherf, Associated Press	1984-12-20	No	rise, increase
Philadelphia Inquirer (Pennsylvania, United States)	HEALTH UNIT WARNS OF RESISTANT VD	http://infoweb.newsbank.com/resources/doc/nb/news/0EB29B01313B3001?p=AWNB	Associated Press	1986-05-16	No	develop
Philadelphia Inquirer (Pennsylvania, United States)	GONORRHEA BACTERIA RESIST NEW ANTIBIOTIC	http://infoweb.newsbank.com/resources/doc/nb/news/0EB29D1897BE758A?p=AWNB	From Inquirer Wire Services	1987-07-30	No	emerge, develop, mutate
Philadelphia Inquirer (Pennsylvania, United States)	DRUG-RESISTANT BACTERIA WINNING A HEALTH BATTLE	http://infoweb.newsbank.com/resources/doc/nb/news/0EB2A12251BA7FA9?p=AWNB	Jim Detjen, Inquirer Staff Writer	1990-11-12	No	rise, emerge, develop, increase
Philadelphia Inquirer (Pennsylvania, United States)	RESISTANCE TO ANTIBIOTIC DOCUMENTED BACTERIA THAT CAUSE A WHOLE HOST OF SERIOUS ILLNESSES ARE DEVELOPING WAYS TO THWART DRUGS.	http://infoweb.newsbank.com/resources/doc/nb/news/0EB2A2E669D79D4E?p=AWNB	REUTERS	1992-01-30	No	emerge, develop, increase
Philadelphia Inquirer (Pennsylvania, United States)	SCIENTIST WARNS OF POST-ANTIBIOTIC ERA, WHEN DISEASES ARE UNTREATABLE COMMON BACTERIA ARE EVOLVING INTO MORE RESISTANT STRAINS. SIMPLE INFECTIONS COULD BECOME FATAL.Hide Details	http://infoweb.newsbank.com/resources/doc/nb/news/0EB2A5C74FF6306E?p=AWNB	Paul Raeburn, ASSOCIATED PRESS	1994-02-20	Yes	develop
Philadelphia Inquirer (Pennsylvania, United States)	LAST-RESORT DRUG FAILING TO STOP STAPH \ THE NEW STRAIN COULD BECOME IMMUNE. ONE SOLUTION: DEVELOPING A STRONGER ANTIBIOTIC.	http://infoweb.newsbank.com/resources/doc/nb/news/0EB32EA7553EBFE7?p=AWNB	Tara Meyer, ASSOCIATED PRESS	1997-05-29	No	increase
Philadelphia Inquirer (Pennsylvania, United States)	METHOD COULD REMEDY ANTIBIOTICS RESISTANCE \ ARTIFICIAL GENES WERE PUT IN BACTERIA, MAKING THEM SENSITIVE TO 2 DRUGS. IT COULD EXTEND DRUG USEFULNESS.	http://infoweb.newsbank.com/resources/doc/nb/news/0EB32EE6231F05AB?p=AWNB	Paul Recer, ASSOCIATED PRESS	1997-08-05	No	increase
Philadelphia Inquirer (Pennsylvania, United States)	U.S. GETS A GERM THAT FIGHTS OFF DRUG	http://infoweb.newsbank.com/resources/doc/nb/news/0EB32EF8F71AD4B9?p=AWNB	Tara Meyer, ASSOCIATED PRESS	1997-08-22	No	rise, emerge, develop
Philadelphia Inquirer (Pennsylvania, United States)	AREA CASE HIGHLIGHTS TOUGH BACTERIA STRAIN	http://infoweb.newsbank.com/resources/doc/nb/news/0EB32EF94B7D7403?p=AWNB	Marie McCullough, INQUIRER STAFF WRITER	1997-08-28	No	develop
Philadelphia Inquirer (Pennsylvania, United States)	LOCAL PATIENT HAD DRUG-RESISTANT ILLNESS \ THE CAMDEN CASE IS ONLY THE THIRD ONE DOCUMENTED. DOCTORS SAY IT SHOULD BE A WARNING ABOUT ANTIBIOTICS.	http://infoweb.newsbank.com/resources/doc/nb/news/0EB32F01167B5766?p=AWNB	Marie McCullough, INQUIRER STAFF WRITER	1997-09-05	Yes	develop
Philadelphia Inquirer (Pennsylvania, United States)	DRUG-RESISTANT RESPIRATORY INFECTIONS SHOW A SHARP INCREASE \ THE ELDERLY AND OTHER VULNERABLE GROUPS ARE AT RISK THIS WINTER. EXPERTS SAY FLU SHOTS ARE A PRIORITY.	http://infoweb.newsbank.com/resources/doc/nb/news/0EB32F1F95B50F00?p=AWNB	Andrew Moulton, INQUIRER WASHINGTON BUREAU	1997-10-09	No	rise, increase
Philadelphia Inquirer (Pennsylvania, United States)	BUGS FIGHT BACK THE HOSPITAL, A PLACE OF HEALING, BECOMES A PLACE OF< INFECTION FOR MILLIONS EACH YEAR. SOME OF THE BACTERIA< TO BLAME ARE GROWING FRIGHTENINGLY RESISTANT TO DRUGS.	http://infoweb.newsbank.com/resources/doc/nb/news/0EB32F4BC7ABDB8F?p=AWNB	Marie McCullough, INQUIRER STAFF WRITER	1997-11-24	Yes	develop, increase, mutate
Philadelphia Inquirer (Pennsylvania, United States)	FDA PANEL BACKS NEW ANTIBIOTIC FOR DRUG-RESISTANT BACTERIA \ SYNERCID, DEVELOPED IN FRANCE, IS THE FIRST ALTERNATIVE \ IN 30 YEARS TO THE DRUG OF LAST RESORT. PROOF IS LACKING.	http://infoweb.newsbank.com/resources/doc/nb/news/0EB32FA0B1CBBC85?p=AWNB	Lauran Neergaard, ASSOCIATED PRESS	1998-02-20	No	develop
Philadelphia Inquirer (Pennsylvania, United States)	FIRST DEATH POSSIBLY LINKED TO SUPERGERM \ THE NEW STRAIN OF STAPH RESISTS ONE OF THE STRONGEST ANTIBIOTICS PHYSICIANS NOW HAVE.	http://infoweb.newsbank.com/resources/doc/nb/news/0EB32FE4E9229AC1?p=AWNB	Verena Dobnik, ASSOCIATED PRESS	1998-04-25	No	emerge, develop, increase, mutate
Philadelphia Inquirer (Pennsylvania, United States)	TO COMBAT RESISTANCE, SCIENTISTS URGE MORE PRUDENT USE OF ANTIBIOTICS	http://infoweb.newsbank.com/resources/doc/nb/news/0EB32FF9579548C8?p=AWNB	Lauran Neergaard, ASSOCIATED PRESS	1998-05-15	No	develop, mutate
Philadelphia Inquirer (Pennsylvania, United States)	TRACKING DRUG-RESISTANT GERMS \ SCIENTISTS SAY FARMERS USING ANTIBIOTICS IN CHICKENS, CATTLE AND FRUIT ADD TO THE PROBLEM.	http://infoweb.newsbank.com/resources/doc/nb/news/0EB33009463E9827?p=AWNB	Lauran Neergaard, ASSOCIATED PRESS	1998-05-30	No	mutate
Philadelphia Inquirer (Pennsylvania, United States)	NEW CONCERN SEEN ON ANTIBACTERIALS \ THE AGENT IN MANY SOAPS AND LOTIONS COULD BE MAKING GERMS MORE DRUG-RESISTANT, A STUDY SAID.	http://infoweb.newsbank.com/resources/doc/nb/news/0EB3305175C30C8E?p=AWNB	Joseph B. Verrengia, ASSOCIATED PRESS	1998-08-07	No	emerge, develop, mutate
Philadelphia Inquirer (Pennsylvania, United States)	THREE DOCTORS WHO FAVOR SAYING NO TO ANTIBIOTICS	http://infoweb.newsbank.com/resources/doc/nb/news/0EB5CE145F47E4A8?p=AWNB	Stacey Burling, INQUIRER STAFF WRITER	1999-05-03	Yes	emerge, develop, increase
Philadelphia Inquirer (Pennsylvania, United States)	RESISTANCE TO ANTIBIOTICS IS LINKED TO EATING MEAT OVERSEAS USE OF ANTIBIOTICS IN LIVESTOCK IS WIDESPREAD IN ASIA AND EUROPE, AND RESISTANCE HAS BEEN REPORTED IN PEOPLE THERE.	http://infoweb.newsbank.com/resources/doc/nb/news/0EB5CE28667B57B2?p=AWNB	Brigitte Greenberg, ASSOCIATED PRESS	1999-05-20	No
Philadelphia Inquirer (Pennsylvania, United States)	RHONE-POULENC WINS APPROVAL FOR ANTIBIOTIC THE FDA HAS AUTHORIZED THE SALE OF SYNERCID FOR SOME RESISTANT INFECTIONS.	http://infoweb.newsbank.com/resources/doc/nb/news/0EB5CEBC6FB6619B?p=AWNB	Andrea Gerlin, INQUIRER STAFF WRITER	1999-10-22	No	rise, emerge, increase
Philadelphia Inquirer (Pennsylvania, United States)	DOCTORS GAIN ON TOUGHEST BACTERIA	http://infoweb.newsbank.com/resources/doc/nb/news/0EB735620332AB84?p=AWNB	Rick Callahan, ASSOCIATED PRESS	2000-04-22	Yes
Philadelphia Inquirer (Pennsylvania, United States)	WASHOUTS IN THE WAR ON GERMS? WHILE ANTIBACTERIAL PRODUCTS ARE POPULAR, STUDIES INDICATE THAT THEY DO NO BETTER THAN SOAP AND WATER. SOME SCIENTISTS EVEN WORRY THAT THE PRODUCTS MAY DO MORE HARM THAN GOOD.	http://infoweb.newsbank.com/resources/doc/nb/news/0EB735FBA46790F4?p=AWNB	Kelly Woo, INQUIRER STAFF WRITER	2000-07-24	No	rise, develop, mutate
Philadelphia Inquirer (Pennsylvania, United States)	PROPOSED BAN OF ANTIBIOTICS FOR POULTRY GAINS CRITICISM	http://infoweb.newsbank.com/resources/doc/nb/news/0EB7367CAF99CC2E?p=AWNB	Philip Brasher, ASSOCIATED PRESS	2000-10-28	No	develop, increase
Philadelphia Inquirer (Pennsylvania, United States)	AMA wants a cutback in livestock antibiotics	http://infoweb.newsbank.com/resources/doc/nb/news/0ECDFB7D35C8E5B3?p=AWNB	ASSOCIATED PRESS	2001-06-25	No
Philadelphia Inquirer (Pennsylvania, United States)	Group: Antibiotic resistance grows	http://infoweb.newsbank.com/resources/doc/nb/news/0EE859CFAC04435D?p=AWNB	Claire Soares REUTERS	2001-09-12	No
Philadelphia Inquirer (Pennsylvania, United States)	Study: 1 in 5 meat samples tainted - Scientists fear that use of antibiotics in livestock and poultry could wind up putting humans at risk.	http://infoweb.newsbank.com/resources/doc/nb/news/0EF3E2E142F8DE1B?p=AWNB	Jeff Donn ASSOCIATED PRESS	2001-10-18	No	rise
Philadelphia Inquirer (Pennsylvania, United States)	Experts warn against dangers in overuse of antibiotics	http://infoweb.newsbank.com/resources/doc/nb/news/0EF8D79742EE52B1?p=AWNB	Jeff Donn ASSOCIATED PRESS	2001-11-02	Yes	develop
Philadelphia Inquirer (Pennsylvania, United States)	Guidelines for sapping super germs	http://infoweb.newsbank.com/resources/doc/nb/news/0F2B1E4506D4AA70?p=AWNB	Erin Mcclam ASSOCIATED PRESS	2002-04-01	No	develop, increase
Philadelphia Inquirer (Pennsylvania, United States)	U.S. acting to stem misuse and prolong life of antibiotics	http://infoweb.newsbank.com/resources/doc/nb/news/0F41AEC1B437BE12?p=AWNB	Lauran Neergaard ASSOCIATED PRESS	2002-06-11	Yes	develop, mutate
Philadelphia Inquirer (Pennsylvania, United States)	Why antibiotics in meat should give you pause - Giving chickens antibiotics to grow faster also makes them - and us - less resistant to serious illness.	http://infoweb.newsbank.com/resources/doc/nb/news/0F7E0313D32C4DCA?p=AWNB	Jeff Gelles	2002-12-11	Yes
Philadelphia Inquirer (Pennsylvania, United States)	Cipro overuse has cut its effectiveness, study says	http://infoweb.newsbank.com/resources/doc/nb/news/0F95324AE61986CB?p=AWNB	ASSOCIATED PRESS	2003-02-19	No	develop, increase, mutate
Philadelphia Inquirer (Pennsylvania, United States)	McDonald's calls for drugless meat - The company said it told its suppliers to phase out antibiotics used to boost animal growth.	http://infoweb.newsbank.com/resources/doc/nb/news/0FBCF23F3B4DDCFF?p=AWNB	Dave Carpenter ASSOCIATED PRESS	2003-06-20	No
Philadelphia Inquirer (Pennsylvania, United States)	Tough-to-treat infections more widespread	http://infoweb.newsbank.com/resources/doc/nb/news/102124848F467887?p=AWNB	Marian Uhlman INQUIRER STAFF WRITER	2004-04-19	No	rise
Philadelphia Inquirer (Pennsylvania, United States)	Pfizer to buy Montco biotech - A $1.9 billion deal gives it access to promising antibiotics. Also, Wyeth has a new bacteria killer. Pfizer and Wyeth plan new assaults on deadly bacteria	http://infoweb.newsbank.com/resources/doc/nb/news/10ACE4F7159945BD?p=AWNB	Thomas Ginsberg INQUIRER STAFF WRITER	2005-06-17	No
Philadelphia Inquirer (Pennsylvania, United States)	FDA bans antibiotic's use in poultry	http://infoweb.newsbank.com/resources/doc/nb/news/10BABC4A8DEF13E0?p=AWNB	Randolph E. Schmid ASSOCIATED PRESS	2005-07-29	No	develop
Philadelphia Inquirer (Pennsylvania, United States)	Hospital infection spreads, toughens - C. diff cases in region grow.	http://infoweb.newsbank.com/resources/doc/nb/news/10F46D8662EF3CC0?p=AWNB	Josh Goldstein INQUIRER STAFF WRITER	2006-01-20	Yes	emerge, develop, increase
Philadelphia Inquirer (Pennsylvania, United States)	Merck's promising new bacteria-killer - The compound is in the early stages of testing.	http://infoweb.newsbank.com/resources/doc/nb/news/111BA2AAD4DEA6C0?p=AWNB	Josh Goldstein INQUIRER STAFF WRITER	2006-05-18	Yes	emerge, develop
Philadelphia Inquirer (Pennsylvania, United States)	N.J. trying to get the bugs out - A state task force outlined how hospitals could better control bacteria resistant to antibiotics.	http://infoweb.newsbank.com/resources/doc/nb/news/113425CE367A9C08?p=AWNB	Linda A. Johnson ASSOCIATED PRESS	2006-08-01	No	develop, increase
Philadelphia Inquirer (Pennsylvania, United States)	Schools' alarm outpaces infection	http://infoweb.newsbank.com/resources/doc/nb/news/11C672AE686A5BF8?p=AWNB	Faye Flam and John Sullivan, Inquirer Staff Writers	2007-10-20	Yes	rise, develop
Philadelphia Inquirer (Pennsylvania, United States)	Tougher than MRSA, they beat most drugs	http://infoweb.newsbank.com/resources/doc/nb/news/11CC10BC54A10180?p=AWNB	Josh Goldstein, Inquirer Staff Writer	2007-11-06	Yes	rise, emerge
Philadelphia Inquirer (Pennsylvania, United States)	Talking the talk against bacteria	http://infoweb.newsbank.com/resources/doc/nb/news/11CF5C79C6DE06B0?p=AWNB	Tom Avril, Inquirer Staff Writer	2007-11-08	Yes	develop
Philadelphia Inquirer (Pennsylvania, United States)	Who gets the antibiotics? - When the drugs are used in animal feed, scientists say, they lose effectiveness in humans. A new bill aims to curb such use; farmers oppose it.	http://infoweb.newsbank.com/resources/doc/nb/news/12AB82CD1458A610?p=AWNB	Karen Knee, Inquirer Staff Writer	2009-09-14	No	develop
Philadelphia Inquirer (Pennsylvania, United States)	Rare staph infection reported in Phila.	http://infoweb.newsbank.com/resources/doc/nb/news/12EF67ED7970C1F8?p=AWNB	Josh Goldstein, Inquirer Staff Writer	2010-04-08	No	develop
Philadelphia Inquirer (Pennsylvania, United States)	Evolution hints at a superbug strategy	http://infoweb.newsbank.com/resources/doc/nb/news/139E57F3EB92C130?p=AWNB	Faye Flam	2011-09-19	Yes	develop
Philadelphia Inquirer (Pennsylvania, United States)	Even more reasons to eat veggies	http://infoweb.newsbank.com/resources/doc/nb/news/13DD0D00C1478F78?p=AWNB	Paula Moore	2012-03-29	No
Philadelphia Inquirer (Pennsylvania, United States)	The bacteria are winning	http://infoweb.newsbank.com/resources/doc/nb/news/143F83EE199C2AE8?p=AWNB	Meeri Kim FOR THE INQUIRER	2013-01-21	Yes	mutate
Philadelphia Inquirer (Pennsylvania, United States)	Take a stand against agricultural antibiotic use	http://infoweb.newsbank.com/resources/doc/nb/news/14969A75EC7535D8?p=AWNB	Dr. Keith Hamilton, For The Inquirer	2013-10-13	Yes	emerge, develop
Philadelphia Inquirer (Pennsylvania, United States)	Franklin Institute awards to honor nine - 2014 award recipients include a biological chemist and pioneer in fighting "superbugs."	http://infoweb.newsbank.com/resources/doc/nb/news/149E1B9433FA4640?p=AWNB	Tom Avril INQUIRER STAFF WRITER	2013-11-03	Yes	develop
Philadelphia Inquirer (Pennsylvania, United States)	Antibiotics for stock weight gain to end	http://infoweb.newsbank.com/resources/doc/nb/news/14AE97556474FE18?p=AWNB	Tom Avril INQUIRER STAFF WRITER	2013-12-17	No	rise, develop
Philadelphia Inquirer (Pennsylvania, United States)	Austrian biotech plans office here	http://infoweb.newsbank.com/resources/doc/nb/news/1503F052A3C28E68?p=AWNB	David Sell INQUIRER STAFF WRITER	2014-09-07	No	develop
Riverside County Press Enterprise (California, United States)	Miracle drugs losing magic in more cases	http://infoweb.newsbank.com/resources/doc/nb/news/0EAF847774AD4C9B?p=AWNB	Keith Stone, Los Angeles Daily News	1993-11-21	No	increase
Riverside County Press Enterprise (California, United States)	Antibiotics are on the run - The number and virulence of drug-resistant bacteria are a growing menace to health.	http://infoweb.newsbank.com/resources/doc/nb/news/0EAF850E8C8D3177?p=AWNB	Andrea Hamilton, The Associated Press	1994-10-16	No	emerge
Riverside County Press Enterprise (California, United States)	The bacteria that antibiotics can't stop - Stand-by drugs can no longer guarantee a cure, an expert warns.	http://infoweb.newsbank.com/resources/doc/nb/news/0EB041EA0CB90FB4?p=AWNB	Andre Picard, Toronto Globe and Mail	1995-07-23	Yes	increase
Riverside County Press Enterprise (California, United States)	Unkillable `super bugs' stir fears	http://infoweb.newsbank.com/resources/doc/nb/news/0EB041F6A4461C01?p=AWNB	The Associated Press	1995-09-19	Yes	rise, emerge
Riverside County Press Enterprise (California, United States)	Scientists warn: Germs are gaining	http://infoweb.newsbank.com/resources/doc/nb/news/0EB04226D2FF5F8F?p=AWNB	Lee Bowman, Scripps Howard News Service	1996-01-17	Yes	emerge, increase
Riverside County Press Enterprise (California, United States)	New antibiotic may combat `superbugs'	http://infoweb.newsbank.com/resources/doc/nb/news/0EB0422A0AFC9BE6?p=AWNB	Richard Saltus, Boston Globe	1996-02-03	No
Riverside County Press Enterprise (California, United States)	Mutant bacteria running amok in suburbs - Fighting viruses with antibiotics doesn't work but when patients demand them anyway, they risk their own health and the health of others.	http://infoweb.newsbank.com/resources/doc/nb/news/0EB0431A796574B4?p=AWNB	Donna Leinwand, Knight-Ridder Newspapers	1998-01-20	No	mutate
Riverside County Press Enterprise (California, United States)	Study criticizes practice of feeding antibiotics to animals - The public health is at risk, a report says, because strains of bacteria are being created that resist treatment.	http://infoweb.newsbank.com/resources/doc/nb/news/0EB0434AD332AFEC?p=AWNB	Michael Mansur, Knight Ridder Newspapers	1998-07-10	No	increase
Riverside County Press Enterprise (California, United States)	Parents urged to use antibiotics judiciously In their new book, three doctors say the drugs aren't a cure-all for children and cite a rise in antibiotic-resistant germs.	http://infoweb.newsbank.com/resources/doc/nb/news/0EB043F360128B77?p=AWNB	Stacey Burling, Knight Ridder Newspapers	1999-05-18	Yes	rise, emerge, develop, increase
Riverside County Press Enterprise (California, United States)	FDA OKs promising antibiotic: Synercid could save patients attacked by drug-resistant bacteria.	http://infoweb.newsbank.com/resources/doc/nb/news/0EB0443B676B619C?p=AWNB	New York Times News Service	1999-09-22	No	rise, emerge, develop
Salt Lake City Deseret News (Utah, United States)	SLY BACTERIA ARE OUTWITTING UPPITY HUMANS	http://infoweb.newsbank.com/resources/doc/nb/news/0F3605D4E655E29F?p=AWNB	Joel Achenbach	1992-09-20	Yes	emerge, develop, mutate
Salt Lake City Deseret News (Utah, United States)	ANTIBIOTICS LOSING GROUND TO BACTERIA	http://infoweb.newsbank.com/resources/doc/nb/news/0F3609BDD7AFAF57?p=AWNB	Paul Raeburn, AP Science Editor	1994-02-20	Yes	develop
Salt Lake City Deseret News (Utah, United States)	MEDICINES LOSING PUNCH AS BACTERIA GROW TOUGHER	http://infoweb.newsbank.com/resources/doc/nb/news/0F36096EF936749D?p=AWNB	Associated Press	1994-10-08	Yes	emerge, develop
Salt Lake City Deseret News (Utah, United States)	REAL-LIFE `ANDROMEDA STRAIN' MAY SWEEP WORLD	http://infoweb.newsbank.com/resources/doc/nb/news/0F3609809EA92494?p=AWNB	Associated Press	1994-10-16	No	emerge
Salt Lake City Deseret News (Utah, United States)	OVERPRESCRIPTION OF ANTIBIOTICS PROMPTS WARNING	http://infoweb.newsbank.com/resources/doc/nb/news/0F360C78CA55F468?p=AWNB	Richard A. Knox, The Boston Globe	1995-02-08	No	rise, increase
Salt Lake City Deseret News (Utah, United States)	GERM-TO-GERM WARFARE MAY BE NEXT RX FOR DISEASE	http://infoweb.newsbank.com/resources/doc/nb/news/0F360C8E4EF9D0EC?p=AWNB	none	1995-02-21	Yes	increase
Salt Lake City Deseret News (Utah, United States)	MDS IN SHOCK OVER GERMS' HIGH RESISTANCE	http://infoweb.newsbank.com/resources/doc/nb/news/0F360D0DF34BC15D?p=AWNB	Mike Toner, Cox News Service	1995-05-06	No	increase
Salt Lake City Deseret News (Utah, United States)	AILMENTS NOT RESPONDING TO ANTIBIOTICS	http://infoweb.newsbank.com/resources/doc/nb/news/0F360D15B6D04782?p=AWNB	Associated Press	1995-05-11	No
Salt Lake City Deseret News (Utah, United States)	TOUGH BACTERIA IN U.S. CALLED GREATER THREAT THAN EBOLA	http://infoweb.newsbank.com/resources/doc/nb/news/0F360D21A0AB9409?p=AWNB	Associated Press	1995-05-18	No	develop
Salt Lake City Deseret News (Utah, United States)	HUMAN ACTIVITIES PAVE A PATH FOR DEADLY DISEASES	http://infoweb.newsbank.com/resources/doc/nb/news/0F360D5595BC6AB9?p=AWNB	Joseph Bauman, Staff Writer	1995-06-18	No	emerge, develop, mutate
Salt Lake City Deseret News (Utah, United States)	NEW ANTIBIOTIC SHOWS PROMISE AGAINST `SUPERBUG'	http://infoweb.newsbank.com/resources/doc/nb/news/0F364466F1ABE8F1?p=AWNB	The Boston Globe	1996-02-03	No
Salt Lake City Deseret News (Utah, United States)	SUPER DRUGS WILL FIGHT POWERFUL NEW BACTERIA	http://infoweb.newsbank.com/resources/doc/nb/news/0F3644754938CFB6?p=AWNB	Associated Press	1996-02-12	No
Salt Lake City Deseret News (Utah, United States)	HOSPITAL USES COMPUTERS IN BACTERIA FIGHT	http://infoweb.newsbank.com/resources/doc/nb/news/0F3645209190FC83?p=AWNB	Joe Bauman, Science Writer	1996-05-15	No	emerge, develop, increase
Salt Lake City Deseret News (Utah, United States)	DOCTORS FEAR THEY'VE SEEN EMERGENCE OF TRUE SUPERBUG	http://infoweb.newsbank.com/resources/doc/nb/news/0F36469873963837?p=AWNB	Reuter News Service	1996-12-06	Yes	emerge, mutate
Salt Lake City Deseret News (Utah, United States)	Drug-resistant germs a growing threat	http://infoweb.newsbank.com/resources/doc/nb/news/0F36479C419E975C?p=AWNB	Douglas D. Palmer, Staff Writer	1997-04-08	No	emerge
Salt Lake City Deseret News (Utah, United States)	A new strain of staph infection is nearly unstoppable	http://infoweb.newsbank.com/resources/doc/nb/news/0F3647F40CB523AB?p=AWNB	Associated Press	1997-05-28	No
Salt Lake City Deseret News (Utah, United States)	Staph germ approaching full resistance	http://infoweb.newsbank.com/resources/doc/nb/news/0F3647F4D70B92AE?p=AWNB	none	1997-05-29	No
Salt Lake City Deseret News (Utah, United States)	Curbing overuse of antibiotics pays off	http://infoweb.newsbank.com/resources/doc/nb/news/0F36487F4E33B9B4?p=AWNB	Reuter News Service	1997-08-14	No
Salt Lake City Deseret News (Utah, United States)	Antibiotic-resistant strain of bubonic plague reportedly found	http://infoweb.newsbank.com/resources/doc/nb/news/0F3648A3E8ECDE74?p=AWNB	none	1997-09-04	No	emerge, develop
Salt Lake City Deseret News (Utah, United States)	Researchers find microbes evolving to resist antibodies	http://infoweb.newsbank.com/resources/doc/nb/news/0F3648B22E8D3C68?p=AWNB	Joe Bauman, Staff Writer	1997-09-12	Yes
Salt Lake City Deseret News (Utah, United States)	Tough bacteria are thriving in U.S. suburbia	http://infoweb.newsbank.com/resources/doc/nb/news/0F364C0F1828A052?p=AWNB	Knight-Ridder Newspapers	1998-01-18	Yes	develop, mutate
Salt Lake City Deseret News (Utah, United States)	Gaps in safety system let `bugs' hide in food	http://infoweb.newsbank.com/resources/doc/nb/news/0F364B39237A6276?p=AWNB	Elaine Jarvik, Staff Writer	1998-04-13	No	mutate
Salt Lake City Deseret News (Utah, United States)	Farm antibiotics trigger health risks	http://infoweb.newsbank.com/resources/doc/nb/news/0F364BD80FC025EC?p=AWNB	Peter N. Spotts, The Christian Science Monitor	1998-07-15	No	develop
Salt Lake City Deseret News (Utah, United States)	FDA plans curbs on animal antibiotics	http://infoweb.newsbank.com/resources/doc/nb/news/0F364EBBFACBC1D3?p=AWNB	Lauran Neergaard, AP medical writer	1999-01-27	No	increase, mutate
Salt Lake City Deseret News (Utah, United States)	Microbes and bacteria, the real masters of the universe	http://infoweb.newsbank.com/resources/doc/nb/news/0F364DAD54EB5F30?p=AWNB	Jerone Burne, London Observer Service	1999-02-10	Yes	emerge
Salt Lake City Deseret News (Utah, United States)	Fight against bacteria goes high-tech - Professor outlines critical need for new antibiotics	http://infoweb.newsbank.com/resources/doc/nb/news/0F364DEA29455145?p=AWNB	Joe Bauman Deseret News staff writer	1999-03-12	No	develop, mutate
Salt Lake City Deseret News (Utah, United States)	Metallic elixir - Silver may fight what ails you	http://infoweb.newsbank.com/resources/doc/nb/news/0F364D866B5D32DB?p=AWNB	Lois M. Collins Deseret News staff writer	1999-06-20	No
Salt Lake City Deseret News (Utah, United States)	FDA approves long-needed new antibiotic	http://infoweb.newsbank.com/resources/doc/nb/news/0F364F4A33B80033?p=AWNB	Lauran Neergaard, AP medical writer	1999-09-22	No	develop
Salt Lake City Deseret News (Utah, United States)	Preservative just may be good for you	http://infoweb.newsbank.com/resources/doc/nb/news/0F364FE287E8C7C0?p=AWNB	none	1999-12-22	Yes	develop
Salt Lake City Deseret News (Utah, United States)	WHO raising red flag over bugs that resist drugs	http://infoweb.newsbank.com/resources/doc/nb/news/0F365732126FE0D1?p=AWNB	Associated Press	2000-06-12	Yes	increase
Salt Lake City Deseret News (Utah, United States)	Antibacterial soap, lotion called no better than the regular stuff - Study stops short of blaming bars for stronger bugs	http://infoweb.newsbank.com/resources/doc/nb/news/0F365745A3C7AC3A?p=AWNB	Reuters News Service	2000-06-23	No	mutate
Salt Lake City Deseret News (Utah, United States)	FDA wants to ban 2 antibiotics given to poultry due to germ risks	http://infoweb.newsbank.com/resources/doc/nb/news/0F36583DB702F333?p=AWNB	Associated Press	2000-10-28	No	develop, increase
Salt Lake City Deseret News (Utah, United States)	Antibiotic resistance is also community problem	http://infoweb.newsbank.com/resources/doc/nb/news/0F369E7C33CF4E0E?p=AWNB	none	2001-01-26	No
Salt Lake City Deseret News (Utah, United States)	Staph again hits McKay-Dee - Outbreak halts all non-emergency heart surgeries	http://infoweb.newsbank.com/resources/doc/nb/news/0F369C568D3B7816?p=AWNB	Lois M. Collins Deseret News staff writer	2001-04-05	No	develop
Salt Lake City Deseret News (Utah, United States)	Health experts seek to rein in antibiotics - Drug overuse, misuse linked to 'super germs'	http://infoweb.newsbank.com/resources/doc/nb/news/0F369C60E4449F32?p=AWNB	Lois M. Collins Deseret News staff writer	2001-04-10	No	emerge, develop, increase
Salt Lake City Deseret News (Utah, United States)	New antibiotic fails to halt fast-evolving bacteria strain	http://infoweb.newsbank.com/resources/doc/nb/news/0F369C6A145F5F9E?p=AWNB	Chicago Tribune	2001-04-15	Yes	emerge, develop
Salt Lake City Deseret News (Utah, United States)	End the misuse of antibiotics	http://infoweb.newsbank.com/resources/doc/nb/news/0F369C6AF805FCC9?p=AWNB	Deseret News editorial	2001-04-16	No	develop, increase
Salt Lake City Deseret News (Utah, United States)	Scientists crack code of staph bug	http://infoweb.newsbank.com/resources/doc/nb/news/0F369C7263ECCAAA?p=AWNB	Associated Press	2001-04-20	No	develop, increase, mutate
Salt Lake City Deseret News (Utah, United States)	New antibiotics approach could become a lifesaver	http://infoweb.newsbank.com/resources/doc/nb/news/0F369D2234BF5927?p=AWNB	Associated Press	2001-07-25	No	increase
Salt Lake City Deseret News (Utah, United States)	Meat findings stir antibiotics debate	http://infoweb.newsbank.com/resources/doc/nb/news/0F369DC7F016A885?p=AWNB	Associated Press	2001-10-18	No	rise, increase
Salt Lake City Deseret News (Utah, United States)	AWARE targets antibiotic overuse	http://infoweb.newsbank.com/resources/doc/nb/news/0F369E3734DCE186?p=AWNB	Lois M. Collins Deseret News staff writer	2001-12-27	No	develop, increase
Salt Lake City Deseret News (Utah, United States)	Group expanding 'No antibiotics, please' campaign	http://infoweb.newsbank.com/resources/doc/nb/news/0F6B1EE7715FF6E0?p=AWNB	Lois M. Collins Deseret News staff writer	2002-10-15	No
Salt Lake City Deseret News (Utah, United States)	Store-bought chickens test positive for bacteria	http://infoweb.newsbank.com/resources/doc/nb/news/0F85DACA94920F21?p=AWNB	none	2003-01-03	No
Salt Lake City Deseret News (Utah, United States)	Drug-resistant bacteria proliferating	http://infoweb.newsbank.com/resources/doc/nb/news/0F9B94D5E6BB9EC8?p=AWNB	Lois Collins; Deseret News staff writer and Associated Press	2003-03-10	No	rise, increase
Salt Lake City Deseret News (Utah, United States)	McDonald's to stop using antibiotic-injected meat	http://infoweb.newsbank.com/resources/doc/nb/news/0FBCDB2DE00C4B4C?p=AWNB	Dave Carpenter AP business writer	2003-06-20	No
Salt Lake City Deseret News (Utah, United States)	Antibacterial soap won't create 'super bugs'	http://infoweb.newsbank.com/resources/doc/nb/news/0FDCCD6B96E43533?p=AWNB	Lois M. Collins Deseret Morning News	2003-09-24	No	emerge, increase
Salt Lake City Deseret News (Utah, United States)	Antibiotics ban urged for most ear infections	http://infoweb.newsbank.com/resources/doc/nb/news/1011896AAA0D46D1?p=AWNB	Daniel Yee Associated Press	2004-03-03	No	rise, increase
Salt Lake City Deseret News (Utah, United States)	Super bugs' worry doctors	http://infoweb.newsbank.com/resources/doc/nb/news/10571071C4BBA0ED?p=AWNB	Associated Press	2004-09-30	No	develop
Salt Lake City Deseret News (Utah, United States)	Flu contagious sans symptoms	http://infoweb.newsbank.com/resources/doc/nb/news/106540359A1DC9FD?p=AWNB	Lois M. Collins Deseret Morning News	2004-11-12	No	increase
Salt Lake City Deseret News (Utah, United States)	Drugs and bugs	http://infoweb.newsbank.com/resources/doc/nb/news/10688C04595C9CA6?p=AWNB	Lois M. Collins Deseret Morning News	2004-11-22	Yes	develop
Salt Lake City Deseret News (Utah, United States)	PDA program cuts use of antibiotics	http://infoweb.newsbank.com/resources/doc/nb/news/10DC902000AC8028?p=AWNB	Lois M. Collins Deseret Morning News	2005-11-09	No	rise, develop, increase
Salt Lake City Deseret News (Utah, United States)	Use 'right drug for right bug'	http://infoweb.newsbank.com/resources/doc/nb/news/10E4DD80DD2AFAE0?p=AWNB	Lois M. Collins Deseret Morning News	2005-12-04	No
Salt Lake City Deseret News (Utah, United States)	Soil compound offers hope of new antibiotic	http://infoweb.newsbank.com/resources/doc/nb/news/111B8054421595A8?p=AWNB	Matt Crenson Associated Press	2006-05-19	No	emerge, develop
Salt Lake City Deseret News (Utah, United States)	Hospital bacteria becoming more resistant to drugs	http://infoweb.newsbank.com/resources/doc/nb/news/11483D95D05A95A0?p=AWNB	Rob Waters Bloomberg News	2006-10-01	No
Salt Lake City Deseret News (Utah, United States)	Hospitals struggling with drug resistance	http://infoweb.newsbank.com/resources/doc/nb/news/11CC19F1B1761818?p=AWNB	Lois M. Collins Deseret Morning News	2007-11-06	No
Salt Lake City Deseret News (Utah, United States)	Hatch bill targets infections	http://infoweb.newsbank.com/resources/doc/nb/news/11CC19F19B77C8B8?p=AWNB	Deseret Morning News	2007-11-06	No	rise
Salt Lake City Deseret News (Utah, United States)	Staph is 'cockroach of bacteria,' CDC chief tells Congress	http://infoweb.newsbank.com/resources/doc/nb/news/11CCC35269C67158?p=AWNB	Lauran Neergaard Associated Press	2007-11-08	Yes	develop
Salt Lake City Deseret News (Utah, United States)	Offensive sought to combat superbug	http://infoweb.newsbank.com/resources/doc/nb/news/11F02A0015321620?p=AWNB	Elaine Jarvik Deseret Morning News	2008-02-23	No
Salt Lake City Deseret News (Utah, United States)	Bacteria gobble up antibiotics	http://infoweb.newsbank.com/resources/doc/nb/news/11FD84F3B8976570?p=AWNB	Lauran Neergaard Associated Press	2008-04-04	No	develop
Salt Lake City Deseret News (Utah, United States)	Judge halts Tyson's 'antibiotic-free' ads	http://infoweb.newsbank.com/resources/doc/nb/news/1203C7DFE92FCED8?p=AWNB	Associated Press	2008-04-23	No
Salt Lake City Deseret News (Utah, United States)	Good bugs' fighting bad bugs	http://infoweb.newsbank.com/resources/doc/nb/news/124464ECC85D1D00?p=AWNB	Robert S. Boyd McClatchy Newspapers	2008-11-05	No	increase
Salt Lake City Deseret News (Utah, United States)	Drug ineffective against flu strain, scientists say	http://infoweb.newsbank.com/resources/doc/nb/news/126B4912AAD1C2F0?p=AWNB	Trine Tsouderos Chicago Tribune	2009-03-03	No	develop, mutate
Salt Lake City Deseret News (Utah, United States)	Matheson bill to fight 'superbugs'	http://infoweb.newsbank.com/resources/doc/nb/news/1283547E9D6FA500?p=AWNB	none	2009-05-15	No
Salt Lake City Deseret News (Utah, United States)	Pressure is rising to stop use of antibiotics in agriculture	http://infoweb.newsbank.com/resources/doc/nb/news/12CE7EF63AA83470?p=AWNB	Margie Masonand Martha Mendoza; Associated Press	2009-12-29	No	emerge, develop
Salt Lake City Deseret News (Utah, United States)	Antibiotic addiction	http://infoweb.newsbank.com/resources/doc/nb/news/137CFD373A67EB68?p=AWNB	none	2011-06-11	No	develop
Salt Lake City Deseret News (Utah, United States)	Stop feeding antibiotics to livestock	http://infoweb.newsbank.com/resources/doc/nb/news/13E1086F611158E8?p=AWNB	David Erickson	2012-04-10	No	mutate
Salt Lake City Deseret News (Utah, United States)	Unless we're careful, antibiotics will turn against us with a vengeance	http://infoweb.newsbank.com/resources/doc/nb/news/14A38442D0468100?p=AWNB	Dan Liljenquist; For the Deseret News	2013-11-21	Yes	develop, mutate
Salt Lake City Deseret News (Utah, United States)	FDA's new rules on antibiotics and cattle are wise	http://infoweb.newsbank.com/resources/doc/nb/news/14AB39EEF831C5D0?p=AWNB	none	2013-12-14	Yes	develop, increase
San Francisco Chronicle (California, United States)	An Overdose of Wonder Drugs	http://infoweb.newsbank.com/resources/doc/nb/news/0EB4EE20CD25F187?p=AWNB	BERNARD DIXON, SCIENCE 86	1986-07-06	Yes	rise, emerge, develop, increase
San Francisco Chronicle (California, United States)	Salmonella Cases - Cattle Antibiotics Faulted	http://infoweb.newsbank.com/resources/doc/nb/news/0EB4EF1C99F09B97?p=AWNB	Washington Post	1987-03-13	No
San Francisco Chronicle (California, United States)	Kids' Ear Problems - Penicillin Losing Some Punch	http://infoweb.newsbank.com/resources/doc/nb/news/0EB4F142702AD09D?p=AWNB	New York Times	1989-02-23	Yes	increase
San Francisco Chronicle (California, United States)	Antibiotic Losing Its Punch	http://infoweb.newsbank.com/resources/doc/nb/news/0EB4F234F9378389?p=AWNB	COX NEWS SERVICE	1990-02-21	No	develop
San Francisco Chronicle (California, United States)	Germs Beating A Common Antibiotic	http://infoweb.newsbank.com/resources/doc/nb/news/0EB4F23C5DEEF811?p=AWNB	Associated Press	1990-03-06	No	increase
San Francisco Chronicle (California, United States)	Millions of Pet Turtles Called A Health Threat to Children	http://infoweb.newsbank.com/resources/doc/nb/news/0EB4F30A594326FB?p=AWNB	New York Times	1991-01-15	No	emerge
San Francisco Chronicle (California, United States)	Oceans a Frontier In Drug Development - Depths may yield new disease fighters	http://infoweb.newsbank.com/resources/doc/nb/news/0EB4F46EF76D0629?p=AWNB	David Perlman, Chronicle Science Editor	1992-11-10	No	emerge, develop
San Francisco Chronicle (California, United States)	Firefly Glow Speeds Testing of TB Drugs	http://infoweb.newsbank.com/resources/doc/nb/news/0EB4F50D4C96514F?p=AWNB	Lawrence K. Altman, New York Times	1993-05-07	No
San Francisco Chronicle (California, United States)	Drug-Resistant Disease on Rise, Scientists Say	http://infoweb.newsbank.com/resources/doc/nb/news/0EB4F51374D0DDCE?p=AWNB	Reuters	1993-05-18	No	rise, develop
San Francisco Chronicle (California, United States)	REVENGE OF THE SUPERBUGS - Antibiotics Lose Knockout Punch	http://infoweb.newsbank.com/resources/doc/nb/news/0EB4F5EF408A27FE?p=AWNB	Charles Petit, Chronicle Science Writer	1994-06-15	Yes	rise, develop, mutate
San Francisco Chronicle (California, United States)	New Evidence Of Germs That Defy Penicillin	http://infoweb.newsbank.com/resources/doc/nb/news/0EB4F6D90F22BE27?p=AWNB	Los Angeles Times	1995-08-24	No
San Francisco Chronicle (California, United States)	Hospitals Trying To Halt Spread of `Super' Bacteria - Microbes resist all drugs	http://infoweb.newsbank.com/resources/doc/nb/news/0EB4F6E6C58044F2?p=AWNB	Associated Press	1995-09-19	Yes	rise, emerge
San Francisco Chronicle (California, United States)	Anti-Bacterial Cleaners Squash Bugs	http://infoweb.newsbank.com/resources/doc/nb/news/0EB4F921DF026CB8?p=AWNB	Tara Aronson	2000-04-26	No	emerge, mutate
San Francisco Chronicle (California, United States)	Doctors seek to limit antibiotics on farms - S.F. group also decries excess use by humans	http://infoweb.newsbank.com/resources/doc/nb/news/0ECFCFC2AB2AEBE0?p=AWNB	David Perlman, Chronicle Science Editor	2001-07-01	No	rise, develop, increase
San Francisco Chronicle (California, United States)	Antibiotics vs. superbugs	http://infoweb.newsbank.com/resources/doc/nb/news/0ED10E7CC72738D5?p=AWNB	Editorial	2001-07-05	No	increase, mutate
San Francisco Chronicle (California, United States)	Berkeley clinic finds hardy bug in infections - Antibiotic resistance also seen in Midwest	http://infoweb.newsbank.com/resources/doc/nb/news/0EF2582FE092F9B7?p=AWNB	Ulysses Torassa, Chronicle Medical Writer	2001-10-14	No
San Francisco Chronicle (California, United States)	ANTIBIOTIC: Overuse of Cipro can breed lethal bacteria	http://infoweb.newsbank.com/resources/doc/nb/news/0EF35AE02486085D?p=AWNB	Sabin Russell, Chronicle Medical Writer	2001-10-17	No	develop, increase
San Francisco Chronicle (California, United States)	Gonorrhea strains resistant to antibiotics show up on mainland	http://infoweb.newsbank.com/resources/doc/nb/news/0F35EF589DF77996?p=AWNB	Kelly St. John, Chronicle Staff Writer	2002-05-07	No	emerge, develop, increase
San Francisco Chronicle (California, United States)	Bacteria resisting drug treatment - Infection outbreak elsewhere appears among gay men in S.F.	http://infoweb.newsbank.com/resources/doc/nb/news/0F8EEB36D7D25210?p=AWNB	Ulysses Torassa, Chronicle Health Writer	2003-02-01	No	develop
San Francisco Chronicle (California, United States)	McDonald's takes a stand against antibiotics in meat - Fast-food chain tells suppliers to phase out routine use of drugs	http://infoweb.newsbank.com/resources/doc/nb/news/0FBCB72997A89723?p=AWNB	Sabin Russell, Chronicle Medical Writer	2003-06-20	No	develop
San Francisco Chronicle (California, United States)	OAKLAND - Hospital tracks new staph strain - Though treatable, bacteria too tough for typical antibiotics	http://infoweb.newsbank.com/resources/doc/nb/news/106E0DA772E17D0E?p=AWNB	Sabin Russell, Chronicle Medical Writer	2004-12-09	Yes	mutate
San Francisco Chronicle (California, United States)	SAN FRANCISCO - CDC concerned about drug-resistant TB - San Francisco has highest rate of disease in country	http://infoweb.newsbank.com/resources/doc/nb/news/1108EE3BA77D7B58?p=AWNB	Erin Allday, Chronicle Staff Writer	2006-03-24	No	emerge, develop, increase
San Francisco Chronicle (California, United States)	Science to the rescue: Sunnyvale company tapped for national effort to defeat bacterium that kills more in U.S. than AIDS	http://infoweb.newsbank.com/resources/doc/nb/news/11C8FE9E53B05438?p=AWNB	Bernadette Tansey, Chronicle Staff Writer	2007-10-28	No	develop, mutate
San Francisco Chronicle (California, United States)	LETHAL NEW BACTERIA - S.F. AN EPICENTER - NATIONAL PROBLEM: Contact with skin spreads virulent bug	http://infoweb.newsbank.com/resources/doc/nb/news/11E31D5C3918B6E8?p=AWNB	Sabin Russell, Chronicle Medical Writer	2008-01-15	No
San Francisco Chronicle (California, United States)	LETHAL NEW BACTERIA - S.F. AN EPICENTER - TEAM ON THE TRAIL: At S.F. General, doctors trace strain	http://infoweb.newsbank.com/resources/doc/nb/news/11E31D5C35AFA318?p=AWNB	Sabin Russell, Chronicle Medical Writer	2008-01-15	Yes	emerge, mutate
San Francisco Chronicle (California, United States)	Falling behind: Medical research funding drops as deadly mutations are increasingly able to beat antibiotics	http://infoweb.newsbank.com/resources/doc/nb/news/11E4EAEFFAC0F078?p=AWNB	Sabin Russell, Chronicle Medical Writer	2008-01-20	Yes	emerge, develop, increase, mutate
San Francisco Chronicle (California, United States)	Beating bad bugs: Economics and evolution frustrate effort to eliminate a growing threat	http://infoweb.newsbank.com/resources/doc/nb/news/11E767C32E9AE498?p=AWNB	Sabin Russell, Chronicle Medical Writer	2008-01-28	Yes	emerge, develop, mutate
San Francisco Chronicle (California, United States)	HEALTH Animal antibiotics bill seeks to protect humans	http://infoweb.newsbank.com/resources/doc/nb/news/137F11C5F0B45E58?p=AWNB	Carolyn Lochhead, Chronicle Washington Bureau	2011-06-18	No	rise, emerge, increase
San Francisco Chronicle (California, United States)	Public health Drug-resistant gonorrhea case worries doctors	http://infoweb.newsbank.com/resources/doc/nb/news/13884BD588F67AB8?p=AWNB	Erin Allday, Chronicle Staff Writer	2011-07-16	No	increase, mutate
San Francisco Chronicle (California, United States)	AGRICULTURE Despite warnings on resistance, livestock antibiotic use rampant	http://infoweb.newsbank.com/resources/doc/nb/news/1471F19A7780C168?p=AWNB	Carolyn Lochhead	2013-06-24	No	emerge, develop
San Francisco Chronicle (California, United States)	EDITORIAL Antibiotics in animals a threat to food supply	http://infoweb.newsbank.com/resources/doc/nb/news/1475D9F8163954C0?p=AWNB	Editorial	2013-07-07	No	increase
San Francisco Chronicle (California, United States)	ANTIBIOTICS - Routine use in livestock linked to human infections	http://infoweb.newsbank.com/resources/doc/nb/news/148DFCEAE3CB21B8?p=AWNB	Carolyn Lochhead	2013-09-17	Yes	rise, develop, increase
San Francisco Chronicle (California, United States)	FOOD SAFETY Salmonella outbreak - antibiotics use faulted	http://infoweb.newsbank.com/resources/doc/nb/news/14978D4FF8BF9E50?p=AWNB	Carolyn Lochhead	2013-10-16	Yes
San Francisco Chronicle (California, United States)	LIVESTOCK Antibiotics ban sought amid human resistance	http://infoweb.newsbank.com/resources/doc/nb/news/14D8118CC595F650?p=AWNB	Stacy Finz	2014-04-30	No
St. Paul Pioneer Press (Minnesota, United States)	BACTERIA BECOMING UNBEATABLE// RESISTANCE TO ANTIBIOTICS EVOLVING IN MANY STRAINS	http://infoweb.newsbank.com/resources/doc/nb/news/0EB5DD9ECFAFA793?p=AWNB	Paul Raeburn, Associated Press	1994-02-20	Yes	develop
St. Paul Pioneer Press (Minnesota, United States)	MORE GERMS GAIN RESISTANCE TO DRUGS	http://infoweb.newsbank.com/resources/doc/nb/news/0EB5DE4A134706C1?p=AWNB	ASSOCIATED PRESS	1994-10-08	Yes	emerge, develop, mutate
St. Paul Pioneer Press (Minnesota, United States)	ANTIBIOTICS ARE LOSING POWER TO COMBAT MANY DISEASES// DOCTORS FEAR SUPERMICROBE IMMUNITY THREAT	http://infoweb.newsbank.com/resources/doc/nb/news/0EB5DE5047E2C97D?p=AWNB	Andrea Hamilton, Associated Press	1994-10-16	No	emerge
St. Paul Pioneer Press (Minnesota, United States)	COMMON BUGS, NOT EXOTIC DISEASES, PROVE GREATER THREAT TO U.S. HEALTH	http://infoweb.newsbank.com/resources/doc/nb/news/0EDCB9C5B9C365CF?p=AWNB	WASHINGTON BUREAU	1995-05-17	No	increase, mutate
St. Paul Pioneer Press (Minnesota, United States)	LAST-RESORT ANTIBIOTIC ISN'T WORKING AS OFTEN	http://infoweb.newsbank.com/resources/doc/nb/news/0EB5DF43F11BA131?p=AWNB	Associated Press	1995-07-14	No	increase
St. Paul Pioneer Press (Minnesota, United States)	USE ANTIBIOTICS SPARINGLY, NATION'S DOCTORS ADVISED//SUPERBUGS SHOW UP ON HOSPITALS' CHARTS	http://infoweb.newsbank.com/resources/doc/nb/news/0EB5DF89E473BEB4?p=AWNB	From Staff and Wire Reports	1995-09-29	No	develop
St. Paul Pioneer Press (Minnesota, United States)	AUTHOR FEARS CURRENT OVERUSE OF ANTIBIOTICS	http://infoweb.newsbank.com/resources/doc/nb/news/0EB5DFC1CE6B0418?p=AWNB	Juliet Wittman, Knight-Ridder Newspaper	1995-11-26	No	emerge, develop
St. Paul Pioneer Press (Minnesota, United States)	VIRULENT DISEASES MAKE COMEBACK//BACTERIA, WORLD SHIFTING	http://infoweb.newsbank.com/resources/doc/nb/news/0EB5DEBCA3D37A02?p=AWNB	Tom Majeski, Staff Writer	1996-02-13	No	emerge, mutate
St. Paul Pioneer Press (Minnesota, United States)	MARSHFIELD FOUNDATION TO STUDY DRUG-RESISTANT BACTERIA	http://infoweb.newsbank.com/resources/doc/nb/news/0EB5E14D956C1DE3?p=AWNB	Associated Press	1997-02-02	No	develop, increase
St. Paul Pioneer Press (Minnesota, United States)	STAPH INFECTION FOUND RESISTANT TO DRUG KNOWN TO BE LAST RESORT//SUPERBUG HASN'T BEEN FOUND IN U.S. HOSPITALS	http://infoweb.newsbank.com/resources/doc/nb/news/0EB5E1ACDC27ABBE?p=AWNB	TARA MEYER, ASSOCIATED PRESS	1997-05-29	No	emerge
St. Paul Pioneer Press (Minnesota, United States)	DRUG-RESISTANT BACTERIA MAY BE DEFEATED BY GENE RESEARCH	http://infoweb.newsbank.com/resources/doc/nb/news/0EB5E1E163FF0A07?p=AWNB	PAUL RECER, ASSOCIATED PRESS	1997-08-05	No	increase
St. Paul Pioneer Press (Minnesota, United States)	MEDICINE-RESISTANT GERM MAKES U.S. APPEARANCE//MAN IN MICHIGAN FIRST IN NATION TO HAVE STRAIN	http://infoweb.newsbank.com/resources/doc/nb/news/0EB5E1F15D84BC38?p=AWNB	TARA MEYER, ASSOCIATED PRESS	1997-08-22	No	rise, emerge
St. Paul Pioneer Press (Minnesota, United States)	ANTIBIOTIC FEARS FUEL WARNINGS ON FLU VACCINE//RISKS CLIMB FOR THOSE WITH WEAK IMMUNE SYSTEMS	http://infoweb.newsbank.com/resources/doc/nb/news/0EDCB7E010A41D3D?p=AWNB	Andrew Moulton, Washington BureauE	1997-10-10	No	rise, increase
St. Paul Pioneer Press (Minnesota, United States)	MINNESOTA DISEASE FIGHTER IN WORLDWIDE SPOTLIGHT//MEDIA BESIEGE OSTERHOLM AFTER REPORT ON BACTERIUM	http://infoweb.newsbank.com/resources/doc/nb/news/0EB5E227A683B8D9?p=AWNB	Tom Majeski, Staff Writer	1997-10-21	No
St. Paul Pioneer Press (Minnesota, United States)	CHILDREN CARRY RESISTANCE TO ANTIBIOTICS, STUDY FINDS	http://infoweb.newsbank.com/resources/doc/nb/news/0EB5E2546E227833?p=AWNB	Associated Press	1997-12-04	No
St. Paul Pioneer Press (Minnesota, United States)	DRUG-RESISTANT TUBERCULOSIS SCARES DOCTORS//DISEASE SPREADING RAPIDLY IN FORMER SOVIET REPUBLICS	http://infoweb.newsbank.com/resources/doc/nb/news/0EB5E25706013954?p=AWNB	Lori Montgomery, Knight-Ridder Foreign Service	1997-12-07	No	develop, mutate
St. Paul Pioneer Press (Minnesota, United States)	NEW ANTIBIOTIC NEARS APPROVAL AS `LAST RESORT'	http://infoweb.newsbank.com/resources/doc/nb/news/0EB5E290B813BAAA?p=AWNB	LAURAN NEERGAARD, ASSOCIATED PRESS	1998-02-20	No	develop
St. Paul Pioneer Press (Minnesota, United States)	`SUPERGERM' MAY HAVE KILLED PATIENT	http://infoweb.newsbank.com/resources/doc/nb/news/0EB5E2C7D2FC3EC2?p=AWNB	ASSOCIATED PRESS	1998-04-25	No	emerge, develop, increase, mutate
St. Paul Pioneer Press (Minnesota, United States)	ANTIBIOTICS FOR ANIMALS MAY THREATEN FOOD SAFETY	http://infoweb.newsbank.com/resources/doc/nb/news/0EB5E2DFE1A8403B?p=AWNB	LAURAN NEERGAARD, ASSOCIATED PRESS	1998-05-29	No	mutate
St. Paul Pioneer Press (Minnesota, United States)	ANTIBACTERIAL SOAP MAY PRODUCE TOUGHER GERMS//SUBSTANCES USED IN MANY PRODUCTSHide Details	http://infoweb.newsbank.com/resources/doc/nb/news/0EB5E30ED48BE3DC?p=AWNB	Associated Press	1998-06-07	No	mutate
St. Paul Pioneer Press (Minnesota, United States)	DOCTORS LAUNCH CAMPAIGN TO REDUCE ANTIBIOTIC USE	http://infoweb.newsbank.com/resources/doc/nb/news/0EB5E3AAD04AFE2A?p=AWNB	JENNIFER BATOG Associated Press	1999-03-20	No	develop
St. Paul Pioneer Press (Minnesota, United States)	POULTRY ANTIBIOTICS, HUMAN ILLNESS LINKED	http://infoweb.newsbank.com/resources/doc/nb/news/0EB5E3CF43B6CC28?p=AWNB	Tom Majeski, Staff writer	1999-05-20	No	increase
St. Paul Pioneer Press (Minnesota, United States)	DRUG-RESISTANT BUG A SERIOUS DEVELOPMENT//EXPERTS POINT OUT ANTIBIOTIC OVERUSE AS PART OF PROBLEM	http://infoweb.newsbank.com/resources/doc/nb/news/0EB5E403C34668BF?p=AWNB	Tom Majeski STAFF WRITER	1999-08-21	No	mutate
St. Paul Pioneer Press (Minnesota, United States)	NEW ANTIBIOTIC FIGHTS DRUG-RESISTANT GERMS//SYNERCID TO BE USED SPARINGLY AS `LAST RESORT' FOR PATIENTS	http://infoweb.newsbank.com/resources/doc/nb/news/0EB5E412D8FACEF4?p=AWNB	LAURAN NEERGAARD, ASSOCIATED PRESS	1999-09-22	No	develop
St. Paul Pioneer Press (Minnesota, United States)	ANTIBIOTIC SHOWS PROMISE FOR TREATING STUBBORN INFECTIONS	http://infoweb.newsbank.com/resources/doc/nb/news/0EB5E414B3C46282?p=AWNB	DANIEL Q.HANEY, ASSOCIATED PRESS	1999-09-28	No	emerge
St. Paul Pioneer Press (Minnesota, United States)	SYNTHETIC MOLECULE FIGHTS DRUG-RESISTANT BACTERIA//UW RESEARCHERS CREATE SUBSTANCE BASED ON PEPTIDES	http://infoweb.newsbank.com/resources/doc/nb/news/0EB7399B692B965E?p=AWNB	Associated Press	2000-04-06	Yes
St. Paul Pioneer Press (Minnesota, United States)	POWERFUL NEW ANTIBIOTICS TARGET RESISTANT BACTERIA//MEDICINES WILL OFFER ALTERNATIVES TO STANDARD TREATMENT OF INFECTIONS	http://infoweb.newsbank.com/resources/doc/nb/news/0EB73A25110C76ED?p=AWNB	DANIEL Q. HANEY, ASSOCIATED PRESS	2000-09-21	No
St. Paul Pioneer Press (Minnesota, United States)	EDUCATION EFFORT CUTS ANTIBIOTIC USE FOR KIDS	http://infoweb.newsbank.com/resources/doc/nb/news/0EE61DA416F8D5D6?p=AWNB	ROBERT IMRIE, Associated Press	2001-09-05	No
St. Paul Pioneer Press (Minnesota, United States)	COUNTRY GRIPPED BY ANTIBIOTICS FRENZY//FEAR OVER ANTHRAX HAS HEALTHY PEOPLE STOCKPILING DRUGS, THREATENING EFFECTIVENESS	http://infoweb.newsbank.com/resources/doc/nb/news/0EF546CA66B5E78F?p=AWNB	CHARLES ORNSTEIN Los Angeles Times	2001-10-17	No	develop
St. Paul Pioneer Press (Minnesota, United States)	SALMONELLA IN MEAT PROMPTS CALL FOR ANTIBIOTIC RESTRICTIONS	http://infoweb.newsbank.com/resources/doc/nb/news/0EF5AF3C4A758BC3?p=AWNB	JEFF DONN Associated Press	2001-10-18	No	rise
St. Paul Pioneer Press (Minnesota, United States)	DRUG-RESISTANT STREP THROAT DOCUMENTED//RESEARCHERS CAUTION AGAINST OVERUSE OF ANTIBIOTICS	http://infoweb.newsbank.com/resources/doc/nb/news/0F2FF3DE3AE16444?p=AWNB	LINDA A. JOHNSON Associated Press	2002-04-18	No
St. Paul Pioneer Press (Minnesota, United States)	COMING TO TERMS WITH GERMS - AN EXCELLENT NEW BOOK STUDIES MICROBES AND MAKES ALL THOSE BIG SCIENTIFIC THEORIES UNDERSTANDABLE, EVEN INTRIGUING. PROBLEM IS, IT WILL SCARE THE LIVING DAYLIGHTS OUT OF YOU.	http://infoweb.newsbank.com/resources/doc/nb/news/0F9BBB2F57A9822E?p=AWNB	Marta Salij, Knight Ridder News Service	2003-03-09	Yes	mutate
St. Paul Pioneer Press (Minnesota, United States)	STREP STRAINS LIKELY TO SPREAD AS GERMS CONTINUE GAINING DRUG RESISTANCE	http://infoweb.newsbank.com/resources/doc/nb/news/0F9BBB304A50B61C?p=AWNB	RANDOLPH E. SCHMID; Associated Press	2003-03-10	No	rise, increase
St. Paul Pioneer Press (Minnesota, United States)	SUPER BUG' STAPH WORRIES DOCTORS - ANTIBIOTIC-RESISTANT INFECTIONS SPREADING TO HEALTHY POPULATIONS	http://infoweb.newsbank.com/resources/doc/nb/news/1058929407A85A2C?p=AWNB	LINDA A. JOHNSON, Associated Press	2004-10-03	No	develop
St. Paul Pioneer Press (Minnesota, United States)	RESISTANT GERM A RISING THREAT EXPERTS SAY DANGEROUS STAPH STRAIN GROWING MORE COMMONPLACE	http://infoweb.newsbank.com/resources/doc/nb/news/1096DCA24ECDC6E7?p=AWNB	ROB STEIN; Washington Post	2005-04-07	Yes	emerge, increase
St. Paul Pioneer Press (Minnesota, United States)	TB: LOOKS LIKE WE NEED A REFRESHER COURSE	http://infoweb.newsbank.com/resources/doc/nb/news/119BE42B439B8DB0?p=AWNB	STEPHANIE EARLS, Albany Times Union	2007-06-10	No	emerge, develop, mutate
St. Paul Pioneer Press (Minnesota, United States)	THESE BACTERIA BEAT MOST DRUGS - MRSA MAKES THE NEWS, BUT OTHER BUGS FRIGHTEN DOCTORS EVEN MORE	http://infoweb.newsbank.com/resources/doc/nb/news/11D0F8529E35F2A0?p=AWNB	JOSH GOLDSTEIN; Philadelphia Inquirer	2007-11-18	No	rise, emerge
St. Paul Pioneer Press (Minnesota, United States)	DEADLY NEW SUPERBUG EMERGES IN MINNESOTA - TWO CASES OF DRUG-RESISTANT MENINGOCOCCAL DISEASE FOUND; ONE IN NORTH DAKOTA	http://infoweb.newsbank.com/resources/doc/nb/news/11EC53C069ED2780?p=AWNB	JEREMY OLSON; Pioneer Press	2008-02-09	No	emerge
St. Paul Pioneer Press (Minnesota, United States)	SOIL BACTERIA FOUND TO THRIVE ON ANTIBIOTICS - RACE IS ON TO FIGURE OUT HOW THEY DO IT	http://infoweb.newsbank.com/resources/doc/nb/news/11FDC7348460D1B0?p=AWNB	Lauran Neergaard; Associated Press	2008-04-04	No	develop
St. Paul Pioneer Press (Minnesota, United States)	THREAT OF ANTIBIOTIC-RESISTANT SUPERBUGS RISING, OFFICIALS SAY	http://infoweb.newsbank.com/resources/doc/nb/news/1208B61EEEDF34E0?p=AWNB	Robert S. Boyd; McClatchy Newspapers	2008-05-07	No	rise
St. Paul Pioneer Press (Minnesota, United States)	STAPH GETS TOUGHER, KIDS GET SICKER - EAR, NOSE, THROAT INFECTIONS SOAR IN U.S., STUDY FINDS	http://infoweb.newsbank.com/resources/doc/nb/news/125DB49F5EAE0CB8?p=AWNB	Lindsey Tanner; Associated Press	2009-01-20	No	rise, increase
St. Paul Pioneer Press (Minnesota, United States)	The pain of external costs, imperfect information	http://infoweb.newsbank.com/resources/doc/nb/news/130A66F7486B26C0?p=AWNB	Edward Lotterman	2010-06-27	Yes	emerge
St. Paul Pioneer Press (Minnesota, United States)	For sinus infection, antibiotics aren't better than waiting it out, study says	http://infoweb.newsbank.com/resources/doc/nb/news/13CF8463F4AC8328?p=AWNB	Jennifer LaRue Huget, Washington Post	2012-02-15	No	develop
St. Paul Pioneer Press (Minnesota, United States)	Cheap meat vs. germs - A major change is coming after decades of battles over the safety of using antibiotics to raise livestock to feed America's appetite for inexpensive food. The bottom line: safer humans and pricier meats.	http://infoweb.newsbank.com/resources/doc/nb/news/13E5939396DF6C48?p=AWNB	Matthew Perrone, Associated Press	2012-04-21	No	rise
St. Paul Pioneer Press (Minnesota, United States)	A threat to modern medicine	http://infoweb.newsbank.com/resources/doc/nb/news/1404914CAF233ED8?p=AWNB	The Washington Post	2012-07-13	Yes	increase
St. Paul Pioneer Press (Minnesota, United States)	Superbug' stalked NIH hospital last year, killing six - Experts fought for months to control it	http://infoweb.newsbank.com/resources/doc/nb/news/140DCAF150BEBE40?p=AWNB	Brian Vastag Washington Post	2012-08-23	No	rise
St. Paul Pioneer Press (Minnesota, United States)	Study shows antibiotic overuse	http://infoweb.newsbank.com/resources/doc/nb/news/145A40229E7370D0?p=AWNB	Mike Stobbe Associated Press	2013-04-11	No	increase
St. Paul Pioneer Press (Minnesota, United States)	CDC urges action on drug-resistant bacteria strains	http://infoweb.newsbank.com/resources/doc/nb/news/148EFC1F31C31320?p=AWNB	Tony Pugh McClatchy Newspapers	2013-09-17	No	develop, increase
St. Paul Pioneer Press (Minnesota, United States)	25 drug companies to phase out animal antibiotics	http://infoweb.newsbank.com/resources/doc/nb/news/14CD9FDB9C576EA0?p=AWNB	Mary Clare Jalonick Associated Press	2014-03-27	No
St. Paul Pioneer Press (Minnesota, United States)	Antibiotic-resistant genes are widespread in nature, study finds	http://infoweb.newsbank.com/resources/doc/nb/news/14DB76AC719CD610?p=AWNB	Brady Dennis Washington Post	2014-05-09	No	increase
St. Paul Pioneer Press (Minnesota, United States)	U.S. explains plans to combat antibiotic resistance crisis - Incentives for new drugs to be offered	http://infoweb.newsbank.com/resources/doc/nb/news/1508F344A7A21E40?p=AWNB	Sabrina Tavernise New York Times	2014-09-19	No
St. Paul Pioneer Press (Minnesota, United States)	Analyzing the use of antibiotics in livestock	http://infoweb.newsbank.com/resources/doc/nb/news/15103367DD4057A0?p=AWNB	Edward Lotterman	2014-10-12	No	develop
St. Paul Pioneer Press (Minnesota, United States)	Superbugs could soon kill more people than cancer	http://infoweb.newsbank.com/resources/doc/nb/news/152451B0522EF7E0?p=AWNB	Jason Millman Washington Post	2014-12-13	No
The Age (Australia)	Wonder drugs: just say no - PUBLIC HEALTH	http://infoweb.newsbank.com/resources/doc/nb/news/1054665B9F27AE97?p=AWNB	Mary-Anne Toy and Victoria Button	2000-06-17	No	emerge, develop
The Age (Australia)	Culture of antibiotics linked to superbugs	http://infoweb.newsbank.com/resources/doc/nb/news/1054614A971548D2?p=AWNB	BRETT FOLEY, MEDICAL REPORTER	2001-05-31	Yes	develop
The Age (Australia)	Health risk concern on chemical	http://infoweb.newsbank.com/resources/doc/nb/news/105460EBE2AC5100?p=AWNB	GEOFF STRONG	2001-08-26	No	develop
The Age (Australia)	Superbug closes hospital's intensive care ward	http://infoweb.newsbank.com/resources/doc/nb/news/10546079CFCED4E2?p=AWNB	PENNY FANNIN with AAP	2001-12-14	No	mutate, increase
The Age (Australia)	New antibiotic hailed as breakthrough	http://infoweb.newsbank.com/resources/doc/nb/news/10546B938BB452B1?p=AWNB	David Wroe, Health Reporter	2002-02-28	No	develop, rise
The Age (Australia)	Why antibiotics can be a dirty word for parents	http://infoweb.newsbank.com/resources/doc/nb/news/10546B0A0C05C320?p=AWNB	Steve Dow	2002-06-01	No
The Age (Australia)	Rise of the superbug rekindles interest in natural-born killers - Mind & Body	http://infoweb.newsbank.com/resources/doc/nb/news/10546E9833C27BC0?p=AWNB	John McGregor	2003-01-13	Yes	emerge, develop, mutate, rise
The Age (Australia)	Insight, understanding, experience. - But no job	http://infoweb.newsbank.com/resources/doc/nb/news/1052DB4184E50B3B?p=AWNB	Larry Schwartz	2003-07-27	No
The Age (Australia)	Silence is no way to stop a superbug	http://infoweb.newsbank.com/resources/doc/nb/news/10C0E7A0F841F658?p=AWNB	none	2005-08-18	Yes
The Age (Australia)	Hospitals face superbug plague, warns expert - Multi-resistant strains on the rise	http://infoweb.newsbank.com/resources/doc/nb/news/121C3D64AC2C74D8?p=AWNB	Julia Medew, Health Reporte	2008-07-07	No	increase, emerge, develop, rise
The Age (Australia)	Superbugs' wave of destruction all too real	http://infoweb.newsbank.com/resources/doc/nb/news/1221D91FA2CE9560?p=AWNB	Julia Medew, Health Reporter	2008-07-24	No	rise
The Age (Australia)	Call for TB strategy after antibiotic resistance sets in	http://infoweb.newsbank.com/resources/doc/nb/news/12ADC563F9DAE9C0?p=AWNB	JULIA MEDEW, HEALTH REPORTER	2009-09-21	No	mutate, rise
The Age (Australia)	New killer bug could beat antibiotics	http://infoweb.newsbank.com/resources/doc/nb/news/136D18BE2C4C1298?p=AWNB	JULIA MEDEW HEALTH EDITOR	2011-04-25	No	emerge, mutate, develop
The Age (Australia)	Wonder drug in frogs - HEALTH	http://infoweb.newsbank.com/resources/doc/nb/news/13D8DB9F5A79FFF8?p=AWNB	NICKY PHILLIPS	2012-03-17	No	develop
The Age (Australia)	Antibiotic resistance risks	http://infoweb.newsbank.com/resources/doc/nb/news/13E6646A033EC7B0?p=AWNB	MARK METHERELL	2012-04-27	No	develop
The Age (Australia)	Alert on spread of superbugs - Antibiotic use still much too high	http://infoweb.newsbank.com/resources/doc/nb/news/13E7608EF6753538?p=AWNB	AMY CORDEROY	2012-04-30	No	develop
The Age (Australia)	Doctors unwittingly causing crises	http://infoweb.newsbank.com/resources/doc/nb/news/1400B9B1EFEAAD88?p=AWNB	none	2012-07-16	No	rise
The Age (Australia)	Superbug reports spark concern - Health scare - Antibiotic-resistant bacteria on ascendancy	http://infoweb.newsbank.com/resources/doc/nb/news/145076BCD8D9ADD8?p=AWNB	Julia Medew Health Editor	2013-03-15	No
The Age (Australia)	Nightmare' superbug alarm - Patient infections - Melbourne hospital struggles to contain deadly bacteria	http://infoweb.newsbank.com/resources/doc/nb/news/1451739C7782E830?p=AWNB	Julia Medew Health Editor	2013-03-18	No	emerge
The Age (Australia)	Silver lining removed in medicine's war with bacteria	http://infoweb.newsbank.com/resources/doc/nb/news/14661CCD14CCA560?p=AWNB	NICKY PHILLIPS	2013-05-19	No	emerge, develop
The Age (Australia)	Keep our food safe: diseases expert calls for ban on some antibiotics for animals	http://infoweb.newsbank.com/resources/doc/nb/news/14736EAC233DAEC8?p=AWNB	MELISSA DAVEY	2013-06-29	No	develop
The Age (Australia)	Antibiotic R&D urgent, say scientists	http://infoweb.newsbank.com/resources/doc/nb/news/14775E1AE0EF03D8?p=AWNB	Nicky Phillips	2013-07-11	No	develop, rise
The Age (Australia)	A PLAGUE UPON US	http://infoweb.newsbank.com/resources/doc/nb/news/14AF641F81D010C8?p=AWNB	JULIE-ANNE DAVIES SENIOR WRITER	2013-12-28	No
The Age (Australia)	Critical time to fight infectious disease	http://infoweb.newsbank.com/resources/doc/nb/news/14B1AFF55D85B188?p=AWNB	JOHN BOYCE	2014-01-04	No	develop, rise
The Australian (Australia)	Sentry counters drug resistance	http://infoweb.newsbank.com/resources/doc/nb/news/0FC9A7291DA2489B?p=AWNB	SARAH STOCK, MATP	1998-07-04	No	emerge
The Australian (Australia)	Resistance to drugs cracks	http://infoweb.newsbank.com/resources/doc/nb/news/0FC9A7575689A527?p=AWNB	GRAEME LEECH, MATP	1998-07-18	No	develop
The Australian (Australia)	OVERDOSING ON ANTIBIOTICS	http://infoweb.newsbank.com/resources/doc/nb/news/0FC9A8D141E57777?p=AWNB	JUSTINE FERRARI, MATP	1998-10-17	No	rise, emerge
The Australian (Australia)	Drug resistance puts sick at risk	http://infoweb.newsbank.com/resources/doc/nb/news/0FC9F84481BFB4F7?p=AWNB	BELINDA HICKMAN, MATP	1999-02-15	No	develop, increase
The Australian (Australia)	Our last line of resistance is the front line	http://infoweb.newsbank.com/resources/doc/nb/news/0FC9FA7F750C2A75?p=AWNB	Simon Chapman	1999-06-26	No	rise, emerge, increase, mutate
The Australian (Australia)	Animal bugs jump to humans	http://infoweb.newsbank.com/resources/doc/nb/news/0FC9FB10F9F555FE?p=AWNB	BELINDA HICKMAN * Medical writer	1999-08-02	No	emerge, develop
The Australian (Australia)	Hospitals make thousands sick	http://infoweb.newsbank.com/resources/doc/nb/news/0FC9FB7DE3680493?p=AWNB	* AAP	1999-08-28	No	rise, develop
The Australian (Australia)	GERM WARFARE	http://infoweb.newsbank.com/resources/doc/nb/news/0FC9EE692ACEB73E?p=AWNB	BRYAN APPLEYARD	2000-06-03	Yes	rise, emerge, develop, increase, mutate
The Australian (Australia)	Antibiotics could soon be useless	http://infoweb.newsbank.com/resources/doc/nb/news/0FC51521CC395956?p=AWNB	Sarah Stock * Medical reporter	2001-05-31	No	increase
The Australian (Australia)	New antibiotic loses battle against staph	http://infoweb.newsbank.com/resources/doc/nb/news/0FC5158AB51B8077?p=AWNB	AP	2001-07-28	No	develop
The Australian (Australia)	New pig pill sends Chemeq sty high	http://infoweb.newsbank.com/resources/doc/nb/news/0FC515CF93634F58?p=AWNB	Glenda Price	2001-09-05	No
The Australian (Australia)	Wonder drug puts brake on superbugs	http://infoweb.newsbank.com/resources/doc/nb/news/0FC4BBB923E03A38?p=AWNB	Robert Hands	2002-02-28	No	develop
The Australian (Australia)	Antibiotic find unearthed	http://infoweb.newsbank.com/resources/doc/nb/news/0FC4BC3318AA2E90?p=AWNB	Deborah Hope * Biotechnology writer	2002-05-09	No	emerge, increase
The Australian (Australia)	Bug-free food chain in sight	http://infoweb.newsbank.com/resources/doc/nb/news/0FC4BCED89763BDA?p=AWNB	Deborah Hope * Biotechnology writer	2002-08-21	No
The Australian (Australia)	Big worry over little mutation	http://infoweb.newsbank.com/resources/doc/nb/news/0FC20FDDAAF7314A?p=AWNB	Leigh Dayton * Science writer, MATP	2003-07-07	No	develop, mutate
The Australian (Australia)	Deadly new superbug stronger than antibiotics	http://infoweb.newsbank.com/resources/doc/nb/news/1030CE1DF02A83C5?p=AWNB	Richard Yallop, MATP	2004-06-07	No	emerge
The Australian (Australia)	Infectious behaviour	http://infoweb.newsbank.com/resources/doc/nb/news/1031CBC86CF568A5?p=AWNB	Richard Yallop, Leigh Dayton, MATP	2004-06-10	No	emerge, increase
The Australian (Australia)	Use it and lose it: end looms for antibiotics era	http://infoweb.newsbank.com/resources/doc/nb/news/10328064908C7A61?p=AWNB	Richard Yallop, MATP	2004-06-12	No	emerge, develop, mutate
The Australian (Australia)	Wonder drugs badly need a revival	http://infoweb.newsbank.com/resources/doc/nb/news/1061F9558DEBC5B8?p=AWNB	Martin Leeb, MATP	2004-10-30	No
The Australian (Australia)	Deepsea answer to superbugs	http://infoweb.newsbank.com/resources/doc/nb/news/10ACDCEF828EDF7E?p=AWNB	Sam Lister, The Times	2005-06-18	No	emerge
The Australian (Australia)	Health drive cuts antibiotics by 70pc	http://infoweb.newsbank.com/resources/doc/nb/news/10ADB649EDE7618D?p=AWNB	Andrew McGarry, MATP	2005-06-21	No
The Australian (Australia)	New superbugs test may cut infection rates	http://infoweb.newsbank.com/resources/doc/nb/news/10C9148B317AC750?p=AWNB	Clara Pirani Medical reporter, MATP	2005-09-12	No
The Australian (Australia)	GERM warfare	http://infoweb.newsbank.com/resources/doc/nb/news/10D650298BF5E7A8?p=AWNB	Adam Cresswell, MATP	2005-10-22	No	rise, develop, increase, mutate
The Australian (Australia)	Superbug monitoring ignored	http://infoweb.newsbank.com/resources/doc/nb/news/10FFCD9A07E76060?p=AWNB	Clara Pirani Medical reporter, MATP	2006-02-25	No	rise, emerge, increase
The Australian (Australia)	Meat eaters face immunity scare	http://infoweb.newsbank.com/resources/doc/nb/news/1126B3B94412CD08?p=AWNB	Annabelle McDonald, MATP	2006-06-23	No
The Australian (Australia)	Go-ahead considered for contaminated prawns	http://infoweb.newsbank.com/resources/doc/nb/news/11F5A2EAC0E1C4E0?p=AWNB	Siobhain Ryan	2008-03-12	No
The Australian (Australia)	Superbugs a growing menace	http://infoweb.newsbank.com/resources/doc/nb/news/121DD9D42A08ECE0?p=AWNB	Adam Cresswell	2008-07-12	No	rise, increase
The Australian (Australia)	A KILLER IN OUR MIDST	http://infoweb.newsbank.com/resources/doc/nb/news/1277D59B5B17D250?p=AWNB	Greg Callaghan	2009-04-11	Yes	rise, emerge, increase, mutate
The Australian (Australia)	Scramble for drugs to defeat superbug	http://infoweb.newsbank.com/resources/doc/nb/news/12DA60146893B9D0?p=AWNB	AAP	2010-02-04	Yes
The Australian (Australia)	Superbugs lead infection race	http://infoweb.newsbank.com/resources/doc/nb/news/12F90D14245BA9B8?p=AWNB	TONY KIRBY	2010-05-08	Yes	emerge, increase
The Australian (Australia)	Vital viruses in the battle against bacteria	http://infoweb.newsbank.com/resources/doc/nb/news/13126AEBAD258E60?p=AWNB	STEPHEN PINCOCK	2010-07-24	No	develop
The Australian (Australia)	Superbug risk in food imports	http://infoweb.newsbank.com/resources/doc/nb/news/1319040779FC92F0?p=AWNB	LANAI VASEK	2010-08-13	No	increase
The Australian (Australia)	A bug trap of our own making	http://infoweb.newsbank.com/resources/doc/nb/news/132042D56B6BC0D0?p=AWNB	BRENDAN SHAW, OPINION	2010-09-04	No
The Australian (Australia)	Global `superbug' fears grow as Japan joins list of infected	http://infoweb.newsbank.com/resources/doc/nb/news/1321962A153342E8?p=AWNB	Rick Wallace, Tokyo correspondent	2010-09-08	No
The Australian (Australia)	Profits are not a cure	http://infoweb.newsbank.com/resources/doc/nb/news/1327301BB7F4E7C8?p=AWNB	KEN HARVEY	2010-09-25	No	increase
The Australian (Australia)	Stalked by silent army of unseen killers	http://infoweb.newsbank.com/resources/doc/nb/news/134C1576A892FE50?p=AWNB	TONY KIRBY	2011-01-15	Yes	emerge, develop, increase
The Australian (Australia)	Superbugs set us back to 1930s	http://infoweb.newsbank.com/resources/doc/nb/news/1353FE15080D7E30?p=AWNB	Adam Cresswell	2011-02-08	No	rise
The Australian (Australia)	Drug overuse `risks fatal germs'	http://infoweb.newsbank.com/resources/doc/nb/news/13D979DF8252B230?p=AWNB	ADAM CRESSWELL, HEALTH EDITOR	2012-03-19	No	rise, emerge, increase
The Australian (Australia)	Antibiotic trap a mystery to too many	http://infoweb.newsbank.com/resources/doc/nb/news/13E3B7C34CD54358?p=AWNB	Adam Cresswell	2012-04-19	No	rise
The Australian (Australia)	SUPERBUG ONSLAUGHT	http://infoweb.newsbank.com/resources/doc/nb/news/14414A495E4701D0?p=AWNB	SEAN PARNELL, HEALTH EDITOR	2013-01-28	No
The Australian (Australia)	Search for a cure is an antidote to the inane	http://infoweb.newsbank.com/resources/doc/nb/news/1443EEDF6E41A8D8?p=AWNB	GRAEME BLUNDELL	2013-02-05	No
The Australian (Australia)	Superbug threat causes experts to intensify testing on live food supply sources - - EXCLUSIVE	http://infoweb.newsbank.com/resources/doc/nb/news/1496FCAA2D94D6A8?p=AWNB	SEAN PARNELL, HEALTH EDITOR	2013-10-15	No
The Australian (Australia)	Australia in the path of superbug threat	http://infoweb.newsbank.com/resources/doc/nb/news/14D86BC8ED4DF238?p=AWNB	SEAN PARNELL HEALTH EDITOR	2014-05-01	No
The Australian (Australia)	Fungus offers hope for drugs	http://infoweb.newsbank.com/resources/doc/nb/news/14EAB16347486CF8?p=AWNB	JOHN ROSS	2014-06-26	No	emerge
The Australian (Australia)	New weapon in superbug war	http://infoweb.newsbank.com/resources/doc/nb/news/1517061661106E88?p=AWNB	none	2014-11-07	Yes	rise, develop
The Globe and Mail (Canada)	Canadians taking in antibiotics every time they eat, MD claims	http://www.lexisnexis.com/lnacui2api/api/version1/getDocCui?lni=4MT1-3K10-TXJ2-N0C5&csi=303830&hl=t&hv=t&hnsd=f&hns=t&hgn=t&oc=00240&perma=true	CP	1978-09-21	No
The Globe and Mail (Canada)	2 pneumonia germs resist penicillin: MDs	http://www.lexisnexis.com/lnacui2api/api/version1/getDocCui?lni=4MT1-3K30-TXJ2-N0V5&csi=303830&hl=t&hv=t&hnsd=f&hns=t&hgn=t&oc=00240&perma=true	AP	1978-10-06	No	develop
The Globe and Mail (Canada)	Syphilis may become immune to antibiotics, scientists fear	http://www.lexisnexis.com/lnacui2api/api/version1/getDocCui?lni=4MBD-DY70-TXJ2-N018&csi=303830&hl=t&hv=t&hnsd=f&hns=t&hgn=t&oc=00240&perma=true	AP	1981-07-29	No	emerge, develop, mutate
The Globe and Mail (Canada)	More diseases resist penicillin, scientists say	http://www.lexisnexis.com/lnacui2api/api/version1/getDocCui?lni=4MBD-DYP0-TXJ2-N0GB&csi=303830&hl=t&hv=t&hnsd=f&hns=t&hgn=t&oc=00240&perma=true	REUT	1981-11-27	No	increase
The Globe and Mail (Canada)	Gonorrhea strain killed in Calgary	http://www.lexisnexis.com/lnacui2api/api/version1/getDocCui?lni=4MBD-B6P0-TXJ2-N0XF&csi=303830&hl=t&hv=t&hnsd=f&hns=t&hgn=t&oc=00240&perma=true	JOAN HOLLOBON; GAM	1982-11-25	No
The Globe and Mail (Canada)	Antibiotic-resistant bacteria found in meat inspectors	http://www.lexisnexis.com/lnacui2api/api/version1/getDocCui?lni=4M9W-0G00-TXJ2-N1DV&csi=303830&hl=t&hv=t&hnsd=f&hns=t&hgn=t&oc=00240&perma=true	STEPHEN STRAUSS; GAM	1984-04-23	No	mutate
The Globe and Mail (Canada)	FDA's 'smoking gun' renews drive for ban	http://www.lexisnexis.com/lnacui2api/api/version1/getDocCui?lni=4M9S-X3B0-TXJ2-N12F&csi=303830&hl=t&hv=t&hnsd=f&hns=t&hgn=t&oc=00240&perma=true	BILL KELLER; NYT	1984-09-17	Yes
The Globe and Mail (Canada)	Penicillin-resistant VD spreading at alarming rate, U.S. centre says	http://www.lexisnexis.com/lnacui2api/api/version1/getDocCui?lni=4MBK-H220-TXJ2-N114&csi=303830&hl=t&hv=t&hnsd=f&hns=t&hgn=t&oc=00240&perma=true	New York Times Service/Staff	1986-01-11	No
The Globe and Mail (Canada)	Gonorrhea strain could prove to be costly	http://www.lexisnexis.com/lnacui2api/api/version1/getDocCui?lni=4M9R-R9P0-TXJ2-N0S8&csi=303830&hl=t&hv=t&hnsd=f&hns=t&hgn=t&oc=00240&perma=true	CRAIG McINNES; GAM	1987-08-14	No
The Globe and Mail (Canada)	Synthetic antibiotic foils spread of infections	http://www.lexisnexis.com/lnacui2api/api/version1/getDocCui?lni=4MSS-38N0-TXJ2-N14X&csi=303830&hl=t&hv=t&hnsd=f&hns=t&hgn=t&oc=00240&perma=true	MARTIN STUART-HARLE; SPCL	1989-01-07	No
The Globe and Mail (Canada)	Drug-resistant gonorrhea on rise, MDs told	http://www.lexisnexis.com/lnacui2api/api/version1/getDocCui?lni=4M9B-TXH0-TW7J-350G&csi=303830&hl=t&hv=t&hnsd=f&hns=t&hgn=t&oc=00240&perma=true	LAWRENCE SURTEES; GAM	1989-03-01	No	develop, rise
The Globe and Mail (Canada)	DIGEST Bacteria of 1845 prove to be hardy	http://www.lexisnexis.com/lnacui2api/api/version1/getDocCui?lni=4MSS-9W50-TXJ2-N0VP&csi=303830&hl=t&hv=t&hnsd=f&hns=t&hgn=t&oc=00240&perma=true	GAM	1989-08-26	No
The Globe and Mail (Canada)	Multi-purpose tetracycline losing punch	http://www.lexisnexis.com/lnacui2api/api/version1/getDocCui?lni=4M9B-29V0-TW7J-3273&csi=303830&hl=t&hv=t&hnsd=f&hns=t&hgn=t&oc=00240&perma=true	COX	1990-02-21	No
The Globe and Mail (Canada)	MDs urged not to use penicillin, tetracycline to treat gonorrhea	http://www.lexisnexis.com/lnacui2api/api/version1/getDocCui?lni=4M9B-29C0-TW7J-3340&csi=303830&hl=t&hv=t&hnsd=f&hns=t&hgn=t&oc=00240&perma=true	REUT	1990-05-04	No	increase
The Globe and Mail (Canada)	COVER STORY How bugs outwit drugs Bacteria's new tactic: They swap genes to thwart antibiotics	http://www.lexisnexis.com/lnacui2api/api/version1/getDocCui?lni=4M94-97H0-TW7J-32CN&csi=303830&hl=t&hv=t&hnsd=f&hns=t&hgn=t&oc=00240&perma=true	PAUL TAYLOR	1992-11-20	No	emerge, develop, rise
The Globe and Mail (Canada)	MIDDLE KINGDOM RESEARCH Dental fillings may take the bite out of antibiotics	http://www.lexisnexis.com/lnacui2api/api/version1/getDocCui?lni=4M93-NXX0-TW7J-32TX&csi=303830&hl=t&hv=t&hnsd=f&hns=t&hgn=t&oc=00240&perma=true	GINA KOLATA; NYT	1993-04-28	No	develop
The Globe and Mail (Canada)	Drug-resistant diseases called threat	http://www.lexisnexis.com/lnacui2api/api/version1/getDocCui?lni=4M93-P0P0-TW7J-32JM&csi=303830&hl=t&hv=t&hnsd=f&hns=t&hgn=t&oc=00240&perma=true	REUT	1993-05-18	No	develop
The Globe and Mail (Canada)	Antibiotics losing the battle Tuberculosis among infectious diseases reappearing, scientist says	http://www.lexisnexis.com/lnacui2api/api/version1/getDocCui?lni=4M91-7VN0-TW7J-31YG&csi=303830&hl=t&hv=t&hnsd=f&hns=t&hgn=t&oc=00240&perma=true	MARY GOODERHAM; GAM	1994-02-21	Yes	mutate
The Globe and Mail (Canada)	MIND & MATTER How those clever microbes are winning the war against drugs	http://www.lexisnexis.com/lnacui2api/api/version1/getDocCui?lni=4M91-8HG0-TW7J-322F&csi=303830&hl=t&hv=t&hnsd=f&hns=t&hgn=t&oc=00240&perma=true	LAURIE GARRETT; GAM	1994-12-10	Yes	emerge, develop, mutate
The Globe and Mail (Canada)	Health Briefing Resistant bacteria	http://www.lexisnexis.com/lnacui2api/api/version1/getDocCui?lni=4M8X-TBK0-TW7J-32HX&csi=303830&hl=t&hv=t&hnsd=f&hns=t&hgn=t&oc=00240&perma=true	REUT	1995-05-18	No
The Globe and Mail (Canada)	Drug-resistant bacteria seen as huge health risk Standard treatments no longer work, researcher warns	http://www.lexisnexis.com/lnacui2api/api/version1/getDocCui?lni=4M91-3GP0-TW7J-31W3&csi=303830&hl=t&hv=t&hnsd=f&hns=t&hgn=t&oc=00240&perma=true	ANDRE PICARD; GAM	1995-07-19	Yes	increase
The Globe and Mail (Canada)	DIGEST ANTIBIOTIC ALERT	http://www.lexisnexis.com/lnacui2api/api/version1/getDocCui?lni=4M91-3GV0-TW7J-32YT&csi=303830&hl=t&hv=t&hnsd=f&hns=t&hgn=t&oc=00240&perma=true	GAM	1995-10-14	No
The Globe and Mail (Canada)	Mind & Matter Antibiotic arsenal is rapidly being depleted	http://www.lexisnexis.com/lnacui2api/api/version1/getDocCui?lni=4M91-3M00-TW7J-32KW&csi=303830&hl=t&hv=t&hnsd=f&hns=t&hgn=t&oc=00240&perma=true	Andrew Nikiforuk; GAM	1995-10-21	Yes	emerge, develop
The Globe and Mail (Canada)	Science makes small gains in fight against drug-resistant bacteria	http://www.lexisnexis.com/lnacui2api/api/version1/getDocCui?lni=4M91-3MP0-TW7J-338F&csi=303830&hl=t&hv=t&hnsd=f&hns=t&hgn=t&oc=00240&perma=true	NYT	1995-11-11	No	increase
The Globe and Mail (Canada)	U.S. germs invading Canadian hospitals Antibiotics powerless against bacteria	http://www.lexisnexis.com/lnacui2api/api/version1/getDocCui?lni=4M8X-8B80-TW7J-32PF&csi=303830&hl=t&hv=t&hnsd=f&hns=t&hgn=t&oc=00240&perma=true	WALLACE IMMEN; GAM	1996-02-29	Yes	emerge, develop, mutate
The Globe and Mail (Canada)	UN agency stresses need for global assault on TB	http://www.lexisnexis.com/lnacui2api/api/version1/getDocCui?lni=4M8X-8B00-TW7J-338T&csi=303830&hl=t&hv=t&hnsd=f&hns=t&hgn=t&oc=00240&perma=true	REUT	1996-03-22	No	rise
The Globe and Mail (Canada)	Resistant bacteria evolve through overuse of medicine	http://www.lexisnexis.com/lnacui2api/api/version1/getDocCui?lni=4M8X-K3C0-TW7J-323H&csi=303830&hl=t&hv=t&hnsd=f&hns=t&hgn=t&oc=00240&perma=true	The Wall Street Journal; WSJ	1996-07-23	Yes	emerge, develop, mutate
The Globe and Mail (Canada)	Antibiotic arsenal exhausted Scientists suggest a crisis is on its way in the long-running battle with bacteria that will see some common diseases untreatable in the next few years.	http://www.lexisnexis.com/lnacui2api/api/version1/getDocCui?lni=4M8X-K3C0-TW7J-323P&csi=303830&hl=t&hv=t&hnsd=f&hns=t&hgn=t&oc=00240&perma=true	ELYSE TANOUYE The Wall Street Journal; WSJ	1996-07-23	No	develop
The Globe and Mail (Canada)	REPORT ON HEALTH & PHARMACEUTICALS Drug-defying bugs give boost to biotech OPPORTUNITY / Cutting-edge firms benefit from the search for new lines of attack against bacterial diseases.	http://www.lexisnexis.com/lnacui2api/api/version1/getDocCui?lni=4M8X-K5B0-TW7J-328C&csi=303830&hl=t&hv=t&hnsd=f&hns=t&hgn=t&oc=00240&perma=true	ANN KERR Special to The Globe and Mail; SPCL	1996-10-29	No	mutate, increase
The Globe and Mail (Canada)	Superbug' found, doctors suspect	http://www.lexisnexis.com/lnacui2api/api/version1/getDocCui?lni=4M8X-K590-TW7J-33BK&csi=303830&hl=t&hv=t&hnsd=f&hns=t&hgn=t&oc=00240&perma=true	Reuters News Agency; REUT	1996-12-07	Yes	emerge, mutate
The Globe and Mail (Canada)	Overuse of antibiotics dangerous, MDs warn People developing infections that resist drugs	http://www.lexisnexis.com/lnacui2api/api/version1/getDocCui?lni=4M8W-Y300-TW7J-33B9&csi=303830&hl=t&hv=t&hnsd=f&hns=t&hgn=t&oc=00240&perma=true	MARLENE HABIB Canadian Press; CP	1997-01-09	No	increase
The Globe and Mail (Canada)	Infection experts alarmed by drug-resistant bacteria Hospitals fear deadly complications in some cases	http://www.lexisnexis.com/lnacui2api/api/version1/getDocCui?lni=4M8W-XYR0-TW7J-33CG&csi=303830&hl=t&hv=t&hnsd=f&hns=t&hgn=t&oc=00240&perma=true	WALLACE IMMEN Medical Reporter	1997-02-04	Yes	emerge, develop, mutate
The Globe and Mail (Canada)	Third hospital hit by drug-resistant bacteria	http://www.lexisnexis.com/lnacui2api/api/version1/getDocCui?lni=4M8W-XYS0-TW7J-32N0&csi=303830&hl=t&hv=t&hnsd=f&hns=t&hgn=t&oc=00240&perma=true	GAY ABBATE The Globe and Mail	1997-02-07	No	mutate
The Globe and Mail (Canada)	Hospitals map war against superbugs Quarantine plan to be weighed	http://www.lexisnexis.com/lnacui2api/api/version1/getDocCui?lni=4M8W-Y2K0-TW7J-323N&csi=303830&hl=t&hv=t&hnsd=f&hns=t&hgn=t&oc=00240&perma=true	WALLACE IMMEN Medical Reporter	1997-03-24	Yes	emerge
The Globe and Mail (Canada)	Monitoring urged in war against bacteria	http://www.lexisnexis.com/lnacui2api/api/version1/getDocCui?lni=4M8W-Y2K0-TW7J-32WG&csi=303830&hl=t&hv=t&hnsd=f&hns=t&hgn=t&oc=00240&perma=true	The Globe and Mail	1997-03-26	No
The Globe and Mail (Canada)	ANTIBIOTICS The threat of farmyard pharmaceuticals The wholesale practice of medicating animals with the same antibiotic drugs used on humans comes at a high cost to public health. Bacterial resistance in animals is being transferred to humans, neutralizing some of medicine's last all-purpose antibiotics.	http://www.lexisnexis.com/lnacui2api/api/version1/getDocCui?lni=4M8W-Y2M0-TW7J-31VH&csi=303830&hl=t&hv=t&hnsd=f&hns=t&hgn=t&oc=00240&perma=true	ANDREW NIKIFORUK Special to the Globe and Mail; SPCL	1997-03-29	Yes	increase
The Globe and Mail (Canada)	Warning given on animal-feed antibiotics	http://www.lexisnexis.com/lnacui2api/api/version1/getDocCui?lni=4M8W-Y3M0-TW7J-3248&csi=303830&hl=t&hv=t&hnsd=f&hns=t&hgn=t&oc=00240&perma=true	Canadian Press; CP	1997-04-08	Yes	develop
The Globe and Mail (Canada)	Team maps how 'bugs' defeat antibiotics McMaster scientists identify enzyme	http://www.lexisnexis.com/lnacui2api/api/version1/getDocCui?lni=4M8W-Y2P0-TW7J-33F1&csi=303830&hl=t&hv=t&hnsd=f&hns=t&hgn=t&oc=00240&perma=true	WALLACE IMMEN Medical Reporter	1997-06-14	No	develop
The Globe and Mail (Canada)	Hospitals fear infectious super-bugs Doctors on guard as cases of antibiotic-resistant illnesses are expected to double in 1997	http://www.lexisnexis.com/lnacui2api/api/version1/getDocCui?lni=4M8W-Y2S0-TW7J-32N9&csi=303830&hl=t&hv=t&hnsd=f&hns=t&hgn=t&oc=00240&perma=true	WALLACE IMMEN Medical Reporter	1997-06-25	No	develop
The Globe and Mail (Canada)	Antibiotics could become irresistible Researchers have found a way to turn off the genes that make bacteria immune to drugs	http://www.lexisnexis.com/lnacui2api/api/version1/getDocCui?lni=4M8X-5SY0-TW7J-3374&csi=303830&hl=t&hv=t&hnsd=f&hns=t&hgn=t&oc=00240&perma=true	PAUL RECER Associated Press; AP	1997-08-05	No	increase
The Globe and Mail (Canada)	BODY WORKS HEALTH AND FITNESS When you shouldn't take antibiotics	http://www.lexisnexis.com/lnacui2api/api/version1/getDocCui?lni=4M8X-5TF0-TW7J-32X2&csi=303830&hl=t&hv=t&hnsd=f&hns=t&hgn=t&oc=00240&perma=true	WALLACE IMMEN Medical Reporter	1997-10-15	No	develop, rise
The Globe and Mail (Canada)	Cleaners creating bacteria that resist antibiotic attack Pine-Sol manufacturer says science test shows home and lab germs react differently	http://www.lexisnexis.com/lnacui2api/api/version1/getDocCui?lni=4M8P-1B80-TW7J-33B7&csi=303830&hl=t&hv=t&hnsd=f&hns=t&hgn=t&oc=00240&perma=true	STEPHEN STRAUSS Science Reporter	1998-02-03	No	mutate
The Globe and Mail (Canada)	Project targets misuse of antibiotics Program begun because many doctors prescribe the medication unnecessarily and many patients demand it	http://www.lexisnexis.com/lnacui2api/api/version1/getDocCui?lni=4M8P-1B90-TW7J-338H&csi=303830&hl=t&hv=t&hnsd=f&hns=t&hgn=t&oc=00240&perma=true	VIRGINIA GALT The Globe and Mail	1998-02-09	No	emerge
The Globe and Mail (Canada)	Farm animals breeding superbugs? Humans can catch antibiotic-resistant infections from the meat they eat, U.S. report warns	http://www.lexisnexis.com/lnacui2api/api/version1/getDocCui?lni=4M8P-31B0-TW7J-3309&csi=303830&hl=t&hv=t&hnsd=f&hns=t&hgn=t&oc=00240&perma=true	WARREN LEARY New York Times Service; NYT	1998-07-13	No	develop
The Globe and Mail (Canada)	Germ killers found lacking	http://www.lexisnexis.com/lnacui2api/api/version1/getDocCui?lni=4M8P-3130-TW7J-3203&csi=303830&hl=t&hv=t&hnsd=f&hns=t&hgn=t&oc=00240&perma=true	REUT	1998-08-24	No	emerge, develop
The Globe and Mail (Canada)	When the pill makes the disease tougher Drug-resistant bacteria are such a problem that even the introduction of a new antibiotic is not always good news	http://www.lexisnexis.com/lnacui2api/api/version1/getDocCui?lni=4M8P-30J0-TW7J-33BM&csi=303830&hl=t&hv=t&hnsd=f&hns=t&hgn=t&oc=00240&perma=true	KRISTA FOSS Health Reporter	1998-10-13	No	mutate, increase
The Globe and Mail (Canada)	2 superbug patients isolated	http://www.lexisnexis.com/lnacui2api/api/version1/getDocCui?lni=4M8P-30K0-TW7J-324M&csi=303830&hl=t&hv=t&hnsd=f&hns=t&hgn=t&oc=00240&perma=true	CP	1998-10-14	No
The Globe and Mail (Canada)	Montreal's Notre-Dame Hospital quarantines six patients carrying 'superbug'	http://www.lexisnexis.com/lnacui2api/api/version1/getDocCui?lni=4M8P-31H0-TW7J-3284&csi=303830&hl=t&hv=t&hnsd=f&hns=t&hgn=t&oc=00240&perma=true	Canadian Press; CP	1998-12-08	No
The Globe and Mail (Canada)	Battle to curb antibiotic use being won, doctor says Older drugs working better as MDs become more careful about when and how to prescribe them	http://www.lexisnexis.com/lnacui2api/api/version1/getDocCui?lni=4M8C-DRS0-TW7J-3244&csi=303830&hl=t&hv=t&hnsd=f&hns=t&hgn=t&oc=00240&perma=true	MARLENE HABIB Canadian Press; CP	1999-01-20	No	mutate
The Globe and Mail (Canada)	Drop in antibiotics prescribed cheers MD SUPERBUGS WE KNOW	http://www.lexisnexis.com/lnacui2api/api/version1/getDocCui?lni=4M8C-DS60-TW7J-339S&csi=303830&hl=t&hv=t&hnsd=f&hns=t&hgn=t&oc=00240&perma=true	CAROLYN ABRAHAM Medical Reporter	1999-02-17	No
The Globe and Mail (Canada)	Virulent bacteria resist final drug Four cases reported in which antibiotic had no effect on sometimes fatal bug	http://www.lexisnexis.com/lnacui2api/api/version1/getDocCui?lni=4M8C-DS70-TW7J-324C&csi=303830&hl=t&hv=t&hnsd=f&hns=t&hgn=t&oc=00240&perma=true	Reuters News Agency and Staff; REUT STAFF	1999-02-18	No	develop, mutate, rise
The Globe and Mail (Canada)	Antibiotic-resistant bacteria found in feed raise concern Contamination discovered on threshold of human food supply adds to worries about threat to public health, U.S. researchers say	http://www.lexisnexis.com/lnacui2api/api/version1/getDocCui?lni=4M8C-DS90-TW7J-31XT&csi=303830&hl=t&hv=t&hnsd=f&hns=t&hgn=t&oc=00240&perma=true	DENISE GRADY New York Times Service; NYT	1999-03-01	No	increase
The Globe and Mail (Canada)	Antibiotics pose threat, study finds Rise in drug-resistant bacteria in humans linked to eating quinolone-fed farm animals	http://www.lexisnexis.com/lnacui2api/api/version1/getDocCui?lni=4M8C-DT80-TW7J-3248&csi=303830&hl=t&hv=t&hnsd=f&hns=t&hgn=t&oc=00240&perma=true	Reuters News Agency; REUT	1999-05-21	No	develop, increase, rise
The Globe and Mail (Canada)	Deadly 'superbugs' plague Canada's hospitals Doctors are fighting a losing battle to stop powerful drug-resistant germs	http://www.lexisnexis.com/lnacui2api/api/version1/getDocCui?lni=4M8C-DTC0-TW7J-31VP&csi=303830&hl=t&hv=t&hnsd=f&hns=t&hgn=t&oc=00240&perma=true	CAROLYN ABRAHAM Medical Reporter	1999-06-05	Yes	emerge, develop
The Globe and Mail (Canada)	The day the germ came to Canada Spread of infectious strain started with one man just back from Punjab	http://www.lexisnexis.com/lnacui2api/api/version1/getDocCui?lni=4M8C-DTC0-TW7J-31XW&csi=303830&hl=t&hv=t&hnsd=f&hns=t&hgn=t&oc=00240&perma=true	CAROLYN ABRAHAM Medical Reporter	1999-06-05	Yes	emerge, develop
The Globe and Mail (Canada)	Something right in state of Denmark Tiny, determined country sets the standard in combatting drug-resistant germs	http://www.lexisnexis.com/lnacui2api/api/version1/getDocCui?lni=4M8C-DTC0-TW7J-323W&csi=303830&hl=t&hv=t&hnsd=f&hns=t&hgn=t&oc=00240&perma=true	Carolyn Abraham Medical Reporter	1999-06-07	Yes	mutate
The Globe and Mail (Canada)	Resisting superbug blindness	http://www.lexisnexis.com/lnacui2api/api/version1/getDocCui?lni=4M8C-DTC0-TW7J-3276&csi=303830&hl=t&hv=t&hnsd=f&hns=t&hgn=t&oc=00240&perma=true	EDITORIAL	1999-06-08	No	mutate, increase
The Globe and Mail (Canada)	Common germ more deadly than ever Mutated bacterial strain can now fend off even the most powerful antibiotic drugs	http://www.lexisnexis.com/lnacui2api/api/version1/getDocCui?lni=4M8C-DTC0-TW7J-336P&csi=303830&hl=t&hv=t&hnsd=f&hns=t&hgn=t&oc=00240&perma=true	CAROLYN ABRAHAM Medical Reporter	1999-06-10	Yes	emerge, develop, mutate
The Globe and Mail (Canada)	Bacteria becoming resistant to latest drugs	http://www.lexisnexis.com/lnacui2api/api/version1/getDocCui?lni=4M8N-WNJ0-TW7J-31X2&csi=303830&hl=t&hv=t&hnsd=f&hns=t&hgn=t&oc=00240&perma=true	Canadian Press and Staff; STAFF CP	1999-07-22	No
The Globe and Mail (Canada)	EU may ban antibiotics in animal feed Concerns about bacterial resistance outweigh higher meat costs, EC says	http://www.lexisnexis.com/lnacui2api/api/version1/getDocCui?lni=4M8N-WHG0-TW7J-32X7&csi=303830&hl=t&hv=t&hnsd=f&hns=t&hgn=t&oc=00240&perma=true	BRANDON MITCHENER The Wall Street Journal; WSJ	1999-07-28	No	increase
The Globe and Mail (Canada)	Medical exams ordered for Tibetan refugees TB threat prompts change in claimant procedure	http://www.lexisnexis.com/lnacui2api/api/version1/getDocCui?lni=4M8N-WN90-TW7J-32V8&csi=303830&hl=t&hv=t&hnsd=f&hns=t&hgn=t&oc=00240&perma=true	GRAHAM FRASER Parliamentary Bureau	1999-09-08	No	develop
The Globe and Mail (Canada)	Doctors struggle to outsmart superbugs New services are springing up to help curb temptation to misuse antibiotics	http://www.lexisnexis.com/lnacui2api/api/version1/getDocCui?lni=4M8N-WNJ0-TW7J-334G&csi=303830&hl=t&hv=t&hnsd=f&hns=t&hgn=t&oc=00240&perma=true	MAURA LERNER Minneapolis-St. Paul Star Tribune	1999-09-27	Yes	mutate
The Globe and Mail (Canada)	Vigilance required to ensure tuberculosis recovery Potential growth of drug-resistant strains means some patients must be monitored to see that medication is taken	http://www.lexisnexis.com/lnacui2api/api/version1/getDocCui?lni=4M8N-WNK0-TW7J-3259&csi=303830&hl=t&hv=t&hnsd=f&hns=t&hgn=t&oc=00240&perma=true	KRISTA FOSS Health Reporter	1999-09-29	No	develop
The Globe and Mail (Canada)	Food preservative may kill superbugs	http://www.lexisnexis.com/lnacui2api/api/version1/getDocCui?lni=4M8N-WJ80-TW7J-32CX&csi=303830&hl=t&hv=t&hnsd=f&hns=t&hgn=t&oc=00240&perma=true	REUT	1999-12-17	No	develop
The Globe and Mail (Canada)	Drugs can't stop superbug that kills: CDC	http://www.lexisnexis.com/lnacui2api/api/version1/getDocCui?lni=4KW5-7JB0-TXJ2-N2B4&csi=303830&hl=t&hv=t&hnsd=f&hns=t&hgn=t&oc=00240&perma=true	CAROLYN ABRAHAM, Medical Reporter, With a report from Reuters	2000-01-07	No	emerge, increase
The Globe and Mail (Canada)	Packing the turista kit: Don't leave home without it	http://www.lexisnexis.com/lnacui2api/api/version1/getDocCui?lni=4KW5-7JB0-TXJ2-N32F&csi=303830&hl=t&hv=t&hnsd=f&hns=t&hgn=t&oc=00240&perma=true	MARILYN CHASE, The Wall Street Journal	2000-01-11	Yes	develop, rise
The Globe and Mail (Canada)	City says it needs help to beat TB; Number of people with strains; resistant to drug treatment growing	http://www.lexisnexis.com/lnacui2api/api/version1/getDocCui?lni=4KWT-8XN0-TXJ2-N307&csi=303830&hl=t&hv=t&hnsd=f&hns=t&hgn=t&oc=00240&perma=true	HAMIDA GHAFOUR, The Globe and Mail	2000-03-25	Yes	increase
The Globe and Mail (Canada)	The bacteria won't die	http://www.lexisnexis.com/lnacui2api/api/version1/getDocCui?lni=4KXN-BS10-TXJ2-N29P&csi=303830&hl=t&hv=t&hnsd=f&hns=t&hgn=t&oc=00240&perma=true	EDITORIAL	2000-06-19	No	emerge, increase
The Globe and Mail (Canada)	War against germs paves way for superbugs; Overzealous use of antibiotics is killing; benign bacteria essential to immune system development, doctors say	http://www.lexisnexis.com/lnacui2api/api/version1/getDocCui?lni=4KXV-X690-TXJ2-N360&csi=303830&hl=t&hv=t&hnsd=f&hns=t&hgn=t&oc=00240&perma=true	LEE BOWMAN, Scripps Howard News Service	2000-07-18	No
The Globe and Mail (Canada)	Reinventing the miraculous	http://www.lexisnexis.com/lnacui2api/api/version1/getDocCui?lni=4KXV-X6J0-TXJ2-N3DB&csi=303830&hl=t&hv=t&hnsd=f&hns=t&hgn=t&oc=00240&perma=true	EDITORIAL	2000-08-05	No
The Globe and Mail (Canada)	Resistant bacteria can thrive in daycares	http://www.lexisnexis.com/lnacui2api/api/version1/getDocCui?lni=4KXW-YD50-TXJ2-N2T2&csi=303830&hl=t&hv=t&hnsd=f&hns=t&hgn=t&oc=00240&perma=true	ANDRÉ PICARD, PUBLIC HEALTH REPORTER	2000-09-16	No	develop
The Globe and Mail (Canada)	Farming's antibiotic threat; The use of drugs to make animals grow larger; has led to the emergence; of antibiotic-resistant bacteria in the food chain	http://www.lexisnexis.com/lnacui2api/api/version1/getDocCui?lni=4KXW-YD60-TXJ2-N3DR&csi=303830&hl=t&hv=t&hnsd=f&hns=t&hgn=t&oc=00240&perma=true	NICOLE JOHNSTON	2000-09-26	No	emerge, rise
The Globe and Mail (Canada)	Canadian superbugs on the wane; Efforts to limit use of antibiotics helping; reduce incidence of drug-resistant bacteria	http://www.lexisnexis.com/lnacui2api/api/version1/getDocCui?lni=4KY0-SN70-TXJ2-N36F&csi=303830&hl=t&hv=t&hnsd=f&hns=t&hgn=t&oc=00240&perma=true	CAROLYN ABRAHAM, MEDICAL REPORTER	2001-01-24	No
The Globe and Mail (Canada)	Breakthrough' antibiotic no match	http://www.lexisnexis.com/lnacui2api/api/version1/getDocCui?lni=4KY2-F3G0-TXJ2-N2JB&csi=303830&hl=t&hv=t&hnsd=f&hns=t&hgn=t&oc=00240&perma=true	ANDRÉ PICARD, PUBLIC HEALTH REPORTER	2001-04-17	No	develop, mutate
The Globe and Mail (Canada)	Superbug linked to four deaths; New drug-resistant strain of E. coli may pose risk; to some in long-term care, health officials warn	http://www.lexisnexis.com/lnacui2api/api/version1/getDocCui?lni=4KY3-7R00-TXJ2-N2C4&csi=303830&hl=t&hv=t&hnsd=f&hns=t&hgn=t&oc=00240&perma=true	MARISSA NELSON	2001-05-29	No	develop
The Globe and Mail (Canada)	Action needed on superbugs, researchers say	http://www.lexisnexis.com/lnacui2api/api/version1/getDocCui?lni=4KY3-7R00-TXJ2-N35Y&csi=303830&hl=t&hv=t&hnsd=f&hns=t&hgn=t&oc=00240&perma=true	MARISSA NELSON	2001-05-30	No	rise
The Globe and Mail (Canada)	No pressure to OK cow drug, official says	http://www.lexisnexis.com/lnacui2api/api/version1/getDocCui?lni=4KY6-JT60-TXJ2-N2S4&csi=303830&hl=t&hv=t&hnsd=f&hns=t&hgn=t&oc=00240&perma=true	DENNIS BUECKERT, Canadian Press	2001-09-10	No	rise
The Globe and Mail (Canada)	Superbugs found in drug-fed livestock	http://www.lexisnexis.com/lnacui2api/api/version1/getDocCui?lni=4KY8-D7X0-TXJ2-N38K&csi=303830&hl=t&hv=t&hnsd=f&hns=t&hgn=t&oc=00240&perma=true	GENE EMERY, Reuters	2001-10-23	No
The Globe and Mail (Canada)	Antibiotics resistance rising, study suggests	http://www.lexisnexis.com/lnacui2api/api/version1/getDocCui?lni=4KY8-VV10-TXJ2-N2TB&csi=303830&hl=t&hv=t&hnsd=f&hns=t&hgn=t&oc=00240&perma=true	INGRID PERITZ	2002-01-30	No	rise
The Globe and Mail (Canada)	Canada 2005?; The sanatoriums are long gone, but tuberculosis is not. It; remains, public health reporter ANDRÉ PICARD warns, one of the; world's great killers. Drug-resistant TB costs a fortune to fight; and even wealthy nations aren't immune to a serious outbreak. 'It; could happen in Toronto, if we're not careful,' one expert says	http://www.lexisnexis.com/lnacui2api/api/version1/getDocCui?lni=4KY9-W580-TXJ2-N24F&csi=303830&hl=t&hv=t&hnsd=f&hns=t&hgn=t&oc=00240&perma=true	ANDRÉ PICARD	2002-05-18	No	emerge, develop, mutate
The Globe and Mail (Canada)	Curb farm antibiotics, Ottawa told; Panel recommends restricting drugs; used on livestock as fears of risk; to humans increase	http://www.lexisnexis.com/lnacui2api/api/version1/getDocCui?lni=4KYG-WHK0-TXJ2-N27S&csi=303830&hl=t&hv=t&hnsd=f&hns=t&hgn=t&oc=00240&perma=true	STEPHEN STRAUSS	2002-08-29	No	rise
The Globe and Mail (Canada)	A scary bug story	http://www.lexisnexis.com/lnacui2api/api/version1/getDocCui?lni=4KYH-GS40-TXJ2-N2X4&csi=303830&hl=t&hv=t&hnsd=f&hns=t&hgn=t&oc=00240&perma=true	ANDRÉ PICARD	2002-12-28	No	rise
The Globe and Mail (Canada)	Bacteria cause infection in 10 babies at hospital	http://www.lexisnexis.com/lnacui2api/api/version1/getDocCui?lni=4KXC-5K10-TXJ2-N32X&csi=303830&hl=t&hv=t&hnsd=f&hns=t&hgn=t&oc=00240&perma=true	Joe Friesen	2004-10-26	No
The Globe and Mail (Canada)	Goose poop could be superbug soup, researchers caution	http://www.lexisnexis.com/lnacui2api/api/version1/getDocCui?lni=4KXJ-Y3W0-TXJ2-N3DG&csi=303830&hl=t&hv=t&hnsd=f&hns=t&hgn=t&oc=00240&perma=true	HELEN BRANSWELL, Canadian Press	2005-04-29	No
The Globe and Mail (Canada)	Experts fear increase in drug-resistant infections here	http://www.lexisnexis.com/lnacui2api/api/version1/getDocCui?lni=4KWM-6PS0-TXJ2-N2V8&csi=303830&hl=t&hv=t&hnsd=f&hns=t&hgn=t&oc=00240&perma=true	ANDRÉ PICARD, PUBLIC HEALTH REPORTER	2006-03-03	No	mutate, increase, rise
The Globe and Mail (Canada)	Dangerous superbug sweeping across nation, officials say	http://www.lexisnexis.com/lnacui2api/api/version1/getDocCui?lni=4KWS-RYP0-TXJ2-N2J4&csi=303830&hl=t&hv=t&hnsd=f&hns=t&hgn=t&oc=00240&perma=true	HELEN BRANSWELL, Canadian Press	2006-06-28	No	emerge, develop
The Globe and Mail (Canada)	Resistant TB worries WHO	http://www.lexisnexis.com/lnacui2api/api/version1/getDocCui?lni=4KY6-HJ40-TXJ2-N2H8&csi=303830&hl=t&hv=t&hnsd=f&hns=t&hgn=t&oc=00240&perma=true	Agence France-Presse	2006-09-06	No	rise
The Globe and Mail (Canada)	Overuse of antibiotics leaves children open to infection	http://www.lexisnexis.com/lnacui2api/api/version1/getDocCui?lni=4M03-WJR0-TXJ2-N29K&csi=303830&hl=t&hv=t&hnsd=f&hns=t&hgn=t&oc=00240&perma=true	DR. MARLA SHAPIRO	2006-09-26	No	increase
The Globe and Mail (Canada)	Gonorrhea resistant to antibiotic	http://www.lexisnexis.com/lnacui2api/api/version1/getDocCui?lni=4NGJ-26P0-TXJ2-N3BY&csi=303830&hl=t&hv=t&hnsd=f&hns=t&hgn=t&oc=00240&perma=true	HELEN BRANSWELL, Canadian Press	2007-04-13	No	develop, rise
The Globe and Mail (Canada)	Rapid spread of disease alarms experts	http://www.lexisnexis.com/lnacui2api/api/version1/getDocCui?lni=4NSM-XV20-TXJ2-N1W7&csi=303830&hl=t&hv=t&hnsd=f&hns=t&hgn=t&oc=00240&perma=true	STEPHANIE NOLEN	2007-05-21	No	emerge
The Globe and Mail (Canada)	When drug-resistant tuberculosis goes extreme; A recently discovered strain of TB - carried by a man on transatlantic flights this month - withstands all front-line antibiotics	http://www.lexisnexis.com/lnacui2api/api/version1/getDocCui?lni=4NVS-MPR0-TXJ2-N2BM&csi=303830&hl=t&hv=t&hnsd=f&hns=t&hgn=t&oc=00240&perma=true	MATT HARTLEY	2007-05-31	No	rise
The Globe and Mail (Canada)	WHO seeks funding for TB fight	http://www.lexisnexis.com/lnacui2api/api/version1/getDocCui?lni=4P1G-17X0-TXJ2-N1XF&csi=303830&hl=t&hv=t&hnsd=f&hns=t&hgn=t&oc=00240&perma=true	Reuters News Agency	2007-06-22	No	emerge
The Globe and Mail (Canada)	Test results add twist to odd TB tale	http://www.lexisnexis.com/lnacui2api/api/version1/getDocCui?lni=4P53-KC30-TXJ2-N36F&csi=303830&hl=t&hv=t&hnsd=f&hns=t&hgn=t&oc=00240&perma=true	HELEN BRANSWELL, Canadian Press	2007-07-09	No	mutate
The Globe and Mail (Canada)	Top hospital to screen all patients for superbugs; 30,000 people face nasal swabs and more - no matter how minor their ailments	http://www.lexisnexis.com/lnacui2api/api/version1/getDocCui?lni=4PM3-RKY0-TXJ2-N16F&csi=303830&hl=t&hv=t&hnsd=f&hns=t&hgn=t&oc=00240&perma=true	LISA PRIEST	2007-09-08	No	emerge, develop
The Globe and Mail (Canada)	Superbug came out of nowhere	http://www.lexisnexis.com/lnacui2api/api/version1/getDocCui?lni=4PM3-RKY0-TXJ2-N16K&csi=303830&hl=t&hv=t&hnsd=f&hns=t&hgn=t&oc=00240&perma=true	LISA PRIEST	2007-09-08	No
The Globe and Mail (Canada)	Superbug surfaces in Canada; Toronto child infected with drug-resistant bacterial strain already seen in United States	http://www.lexisnexis.com/lnacui2api/api/version1/getDocCui?lni=4R35-WBD0-TXJ2-N16Y&csi=303830&hl=t&hv=t&hnsd=f&hns=t&hgn=t&oc=00240&perma=true	UNNATI GANDHI, With reports from Avis Favaro and Elizabeth St. Philip	2007-11-08	No	develop, mutate
The Globe and Mail (Canada)	Ontario plans superbug warning; Toddler in hospital with drug-resistant bacterial strain triggered alert	http://www.lexisnexis.com/lnacui2api/api/version1/getDocCui?lni=4R3B-33Y0-TXJ2-N0XB&csi=303830&hl=t&hv=t&hnsd=f&hns=t&hgn=t&oc=00240&perma=true	LISA PRIEST	2007-11-09	No
The Globe and Mail (Canada)	Drug-resistant childhood bacteria on the rise	http://www.lexisnexis.com/lnacui2api/api/version1/getDocCui?lni=4R45-YM80-TXJ2-N1N6&csi=303830&hl=t&hv=t&hnsd=f&hns=t&hgn=t&oc=00240&perma=true	HELEN BRANSWELL, The Canadian Press	2007-11-13	No	increase, rise
The Globe and Mail (Canada)	Superbug strains found on farms - and farmers	http://www.lexisnexis.com/lnacui2api/api/version1/getDocCui?lni=4R45-YM80-TXJ2-N1P3&csi=303830&hl=t&hv=t&hnsd=f&hns=t&hgn=t&oc=00240&perma=true	HELEN BRANSWELL, The Canadian Press	2007-11-13	No	emerge
The Globe and Mail (Canada)	Superbug on the rise	http://www.lexisnexis.com/lnacui2api/api/version1/getDocCui?lni=4RKM-4780-TXJ2-N15D&csi=303830&hl=t&hv=t&hnsd=f&hns=t&hgn=t&oc=00240&perma=true	Reuters News Agency	2008-01-15	No	rise
The Globe and Mail (Canada)	Ottawa targets hospital superbugs; Health agency acts as infection rate soars	http://www.lexisnexis.com/lnacui2api/api/version1/getDocCui?lni=4RRW-J060-TXJ2-N057&csi=303830&hl=t&hv=t&hnsd=f&hns=t&hgn=t&oc=00240&perma=true	LISA PRIEST	2008-02-04	No	develop
The Globe and Mail (Canada)	Superbug found in pork products	http://www.lexisnexis.com/lnacui2api/api/version1/getDocCui?lni=4S3G-38M0-TXJ2-N0BC&csi=303830&hl=t&hv=t&hnsd=f&hns=t&hgn=t&oc=00240&perma=true	HELEN BRANSWELL, The Canadian Press	2008-03-20	No	rise
The Globe and Mail (Canada)	Superbug MRSA cases hit record level in Ontario	http://www.lexisnexis.com/lnacui2api/api/version1/getDocCui?lni=4TVH-HGX0-TXJ2-N14P&csi=303830&hl=t&hv=t&hnsd=f&hns=t&hgn=t&oc=00240&perma=true	LISA PRIEST	2008-11-05	No	develop
The Globe and Mail (Canada)	Antibiotic resistant gonorrhea on the rise	http://www.lexisnexis.com/lnacui2api/api/version1/getDocCui?lni=4VHP-WXT0-TXJ2-N160&csi=303830&hl=t&hv=t&hnsd=f&hns=t&hgn=t&oc=00240&perma=true	CARLY WEEKS	2009-02-03	No	emerge, mutate, rise
The Globe and Mail (Canada)	Watch your 'resistance footprint,' experts urge	http://www.lexisnexis.com/lnacui2api/api/version1/getDocCui?lni=7V1Y-6WT1-2RKY-7396&csi=303830&hl=t&hv=t&hnsd=f&hns=t&hgn=t&oc=00240&perma=true	HELEN BRANSWELL, The Canadian Press	2009-02-18	No	develop, rise
The Globe and Mail (Canada)	Experts concerned about dangers of antibacterial products	http://www.lexisnexis.com/lnacui2api/api/version1/getDocCui?lni=7WF5-P3T0-YB30-Y023&csi=303830&hl=t&hv=t&hnsd=f&hns=t&hgn=t&oc=00240&perma=true	JENNIFER YANG	2009-08-21	No
The Globe and Mail (Canada)	Canada braces for spread of medical-tourism bug; Two cases of resistant superbug confirmed in patients who had travelled to India	http://www.lexisnexis.com/lnacui2api/api/version1/getDocCui?lni=8053-9KJ0-YB30-Y54Y&csi=303830&hl=t&hv=t&hnsd=f&hns=t&hgn=t&oc=00240&perma=true	JILL MAHONEY	2010-08-12	No	emerge
The Globe and Mail (Canada)	Stepping up the fight against superbugs; Pilot project shows effectiveness of putting front-line hospital staff in charge of infection control	http://www.lexisnexis.com/lnacui2api/api/version1/getDocCui?lni=51XG-8TV1-F06S-32GX&csi=303830&hl=t&hv=t&hnsd=f&hns=t&hgn=t&oc=00240&perma=true	CAROLINE ALPHONSO	2011-01-11	No
The Globe and Mail (Canada)	Children's use of antibiotics linked to risk of catching superbug	http://www.lexisnexis.com/lnacui2api/api/version1/getDocCui?lni=53JH-TVY1-F06S-301J&csi=303830&hl=t&hv=t&hnsd=f&hns=t&hgn=t&oc=00240&perma=true	FREDERIK JOELVING, Reuters	2011-08-15	No
The Globe and Mail (Canada)	Antibiotic-resistant gonorrhea poses major public-health threat	http://www.lexisnexis.com/lnacui2api/api/version1/getDocCui?lni=53V7-34F1-JCRP-C1TG&csi=303830&hl=t&hv=t&hnsd=f&hns=t&hgn=t&oc=00240&perma=true	CARLY WEEKS	2011-09-20	No	mutate
The Globe and Mail (Canada)	The revenge of the microbes	http://www.lexisnexis.com/lnacui2api/api/version1/getDocCui?lni=55B7-1NM1-F06S-3051&csi=303830&hl=t&hv=t&hnsd=f&hns=t&hgn=t&oc=00240&perma=true	EDITORIAL	2012-04-04	No	emerge, develop, rise
The Globe and Mail (Canada)	How to say no to too much prescription	http://www.lexisnexis.com/lnacui2api/api/version1/getDocCui?lni=55BF-11G1-F06S-30SY&csi=303830&hl=t&hv=t&hnsd=f&hns=t&hgn=t&oc=00240&perma=true	EDITORIAL	2012-04-05	No
The Globe and Mail (Canada)	Superbug secrets unearthed	http://www.lexisnexis.com/lnacui2api/api/version1/getDocCui?lni=55D4-SD01-JCRP-C0PR&csi=303830&hl=t&hv=t&hnsd=f&hns=t&hgn=t&oc=00240&perma=true	SHERYL UBELACKER, The Canadian Press	2012-04-13	No	mutate, rise
The Globe and Mail (Canada)	Gonorrhea superbug may soon be global threat	http://www.lexisnexis.com/lnacui2api/api/version1/getDocCui?lni=55TW-5GG1-F06S-31JP&csi=303830&hl=t&hv=t&hnsd=f&hns=t&hgn=t&oc=00240&perma=true	KATE KELLAND, Reuters	2012-06-07	No	emerge, develop, mutate
The Globe and Mail (Canada)	Health Canada signs off on new C. difficile drug	http://www.lexisnexis.com/lnacui2api/api/version1/getDocCui?lni=561V-BJN1-F06S-32R0&csi=303830&hl=t&hv=t&hnsd=f&hns=t&hgn=t&oc=00240&perma=true	CARLY WEEKS	2012-07-05	No
The Globe and Mail (Canada)	Superbug infection rates rise in NWT communities	http://www.lexisnexis.com/lnacui2api/api/version1/getDocCui?lni=56T5-DYG1-F06S-31D0&csi=303830&hl=t&hv=t&hnsd=f&hns=t&hgn=t&oc=00240&perma=true	The Canadian Press	2012-10-13	No
The Globe and Mail (Canada)	Grass-fed, 'natural' beef? It's likely no safer; Whether your dinner was raised on a feedlot or coddled on a local farm, research suggests it's equally liable to carry a pathogen	http://www.lexisnexis.com/lnacui2api/api/version1/getDocCui?lni=573G-FNJ1-F06S-33SH&csi=303830&hl=t&hv=t&hnsd=f&hns=t&hgn=t&oc=00240&perma=true	SARAH ELTON, Special to The Globe and Mail	2012-11-21	No
The Globe and Mail (Canada)	HEALTH CARE WOES IN GREECE	http://www.lexisnexis.com/lnacui2api/api/version1/getDocCui?lni=576G-2BG1-JCRP-C0DX&csi=303830&hl=t&hv=t&hnsd=f&hns=t&hgn=t&oc=00240&perma=true	Reuters	2012-12-05	No	rise
The Globe and Mail (Canada)	Superbug outbreaks raise worrisome spectre	http://www.lexisnexis.com/lnacui2api/api/version1/getDocCui?lni=576X-0NK1-JCRP-C111&csi=303830&hl=t&hv=t&hnsd=f&hns=t&hgn=t&oc=00240&perma=true	HELEN BRANSWELL, The Canadian Press	2012-12-07	No
The Globe and Mail (Canada)	The losing fight against a common STI	http://www.lexisnexis.com/lnacui2api/api/version1/getDocCui?lni=57FY-1PN1-F06S-34T9&csi=303830&hl=t&hv=t&hnsd=f&hns=t&hgn=t&oc=00240&perma=true	ANDRÉ PICARD	2013-01-09	No	emerge, develop, mutate
The Globe and Mail (Canada)	Drug-resistant bacteria on the rise; As routine infections in humans become more difficult to treat, OMA points to widespread use of antibiotics in animals	http://www.lexisnexis.com/lnacui2api/api/version1/getDocCui?lni=580V-V2W1-JCRP-C2YT&csi=303830&hl=t&hv=t&hnsd=f&hns=t&hgn=t&oc=00240&perma=true	CARLY WEEKS	2013-03-20	No	develop, increase, rise
The Globe and Mail (Canada)	Europe facing TB 'time bomb'	http://www.lexisnexis.com/lnacui2api/api/version1/getDocCui?lni=594M-GB21-JCRP-C4GB&csi=303830&hl=t&hv=t&hnsd=f&hns=t&hgn=t&oc=00240&perma=true	KATE KELLAND, reuters	2013-08-16	No
The Globe and Mail (Canada)	Warning: prescribe with caution	http://www.lexisnexis.com/lnacui2api/api/version1/getDocCui?lni=59W3-VJD1-JCRP-C19J&csi=303830&hl=t&hv=t&hnsd=f&hns=t&hgn=t&oc=00240&perma=true	GENEVRA PITTMAN, Reuters	2013-11-20	No
The Globe and Mail (Canada)	British Columbia steps up the battle against 'nightmare bacteria' cluster; Superbug, which is endemic in parts of Asia, is resistant to nearly all antibiotics and appears to be gaining ground in the Lower Mainland, with 41 cases confirmed by the Fraser Health Authority since the summer	http://www.lexisnexis.com/lnacui2api/api/version1/getDocCui?lni=5BC6-86X1-F06S-31NF&csi=303830&hl=t&hv=t&hnsd=f&hns=t&hgn=t&oc=00240&perma=true	WENDY STUECK	2014-01-25	Yes
The Globe and Mail (Canada)	Lethal line: Defining 'outbreak' and the public's right to know	http://www.lexisnexis.com/lnacui2api/api/version1/getDocCui?lni=5BDF-RVD1-JCRP-C24D&csi=303830&hl=t&hv=t&hnsd=f&hns=t&hgn=t&oc=00240&perma=true	WENDY STUECK	2014-01-31	No
The Globe and Mail (Canada)	The new germ warfare; As many as 22 Canadians die every day from hospital-acquired infections. Carly Weeks reports from the front lines of a fight we cannot lose	http://www.lexisnexis.com/lnacui2api/api/version1/getDocCui?lni=5BDN-R401-JCRP-C2R7&csi=303830&hl=t&hv=t&hnsd=f&hns=t&hgn=t&oc=00240&perma=true	Carly Weeks	2014-02-01	No	develop, mutate
The Globe and Mail (Canada)	Patients isolated after bacteria outbreak; Attempts to halt spread of drug-resistant bug at New Westminster's Royal Columbian Hospital have failed, officials say	http://www.lexisnexis.com/lnacui2api/api/version1/getDocCui?lni=5BF9-MH71-F06S-34VX&csi=303830&hl=t&hv=t&hnsd=f&hns=t&hgn=t&oc=00240&perma=true	MARK HUME	2014-02-04	No
The Globe and Mail (Canada)	They caught it at the hospital	http://www.lexisnexis.com/lnacui2api/api/version1/getDocCui?lni=5BFR-K801-JCRP-C40T&csi=303830&hl=t&hv=t&hnsd=f&hns=t&hgn=t&oc=00240&perma=true	EDITORIAL	2014-02-06	No	rise
The Globe and Mail (Canada)	Canada gets failing grade on antibiotic use in animals	http://www.lexisnexis.com/lnacui2api/api/version1/getDocCui?lni=5BNP-S1J1-F06S-30SY&csi=303830&hl=t&hv=t&hnsd=f&hns=t&hgn=t&oc=00240&perma=true	WENDY STUECK	2014-03-06	No
The Globe and Mail (Canada)	HEALTH; Hospital beats back superbug outbreak; Because disease-resistant bacteria is slow-moving, it was weeks before the Fraser Health Authority was certain spreading had stopped	http://www.lexisnexis.com/lnacui2api/api/version1/getDocCui?lni=5BRD-BWT1-F06S-30M3&csi=303830&hl=t&hv=t&hnsd=f&hns=t&hgn=t&oc=00240&perma=true	WENDY STUECK	2014-03-14	No	emerge
The Globe and Mail (Canada)	FOOD SAFETY; Farmers urged to reduce use of antibiotics	http://www.lexisnexis.com/lnacui2api/api/version1/getDocCui?lni=5BWN-SK01-F06S-31J5&csi=303830&hl=t&hv=t&hnsd=f&hns=t&hgn=t&oc=00240&perma=true	WENDY STUECK	2014-04-03	No	emerge, rise
The Globe and Mail (Canada)	HEALTH ADVISOR; Antibiotics belong in medicine, not meat	http://www.lexisnexis.com/lnacui2api/api/version1/getDocCui?lni=5BXR-MGD1-F06S-3012&csi=303830&hl=t&hv=t&hnsd=f&hns=t&hgn=t&oc=00240&perma=true	JASON TETRO	2014-04-08	No	develop
The Globe and Mail (Canada)	HEALTH; WHO warns superbugs are entrenched all over world	http://www.lexisnexis.com/lnacui2api/api/version1/getDocCui?lni=5C3M-YPN1-JCRP-C020&csi=303830&hl=t&hv=t&hnsd=f&hns=t&hgn=t&oc=00240&perma=true	KELLY GRANT	2014-05-01	No
The Globe and Mail (Canada)	SCIENCE; Soil sample could help antibiotics regain their effectiveness	http://www.lexisnexis.com/lnacui2api/api/version1/getDocCui?lni=5CHK-B161-F06S-336T&csi=303830&hl=t&hv=t&hnsd=f&hns=t&hgn=t&oc=00240&perma=true	HELEN RANSWELL, The Canadian Press	2014-06-26	No	emerge, rise
The Globe and Mail (Canada)	DRUG RESISTANCE; We will pay for antibiotic abuse; Imagine a world where bacterial infections kill children by the tens of thousands. Time is running out	http://www.lexisnexis.com/lnacui2api/api/version1/getDocCui?lni=5DC2-34N1-F06S-3226&csi=303830&hl=t&hv=t&hnsd=f&hns=t&hgn=t&oc=00240&perma=true	ANDRÉ PICARD	2014-10-14	No	emerge, develop, mutate
The Globe and Mail (Canada)	HEALTH ADVISOR; Agriculture industry must kick dangerous antibiotic habit; Discovery of resistant bacterium could be the wake-up call needed to help Canadians turn away from widespread use	http://www.lexisnexis.com/lnacui2api/api/version1/getDocCui?lni=5DK7-F661-F06S-30J0&csi=303830&hl=t&hv=t&hnsd=f&hns=t&hgn=t&oc=00240&perma=true	JASON TETRO	2014-11-12	No	develop
The Guardian (United Kingdom)	THE GUARDIAN: SUPER BUG THREAT TO HEALTH	http://infoweb.newsbank.com/resources/doc/nb/news/0F27DD236CBC1B10?p=AWNB	PAUL BROWN AND SARAH BOSELEY	1998-04-23	No	develop
The Guardian (United Kingdom)	THE GUARDIAN: SUPERMARKETS MOVE TO BAN GROWTH-DRUG MEAT FROM SHELVES: FARMERS DENY LINK BETWEEN ANTIBIOTICS GIVEN TO ANIMALS AND UNTREATABLE 'SUPERBUGS'	http://infoweb.newsbank.com/resources/doc/nb/news/0F27DD544A8503CB?p=AWNB	PAUL BROWN ENVIRONMENT CORRESPONDENT	1998-04-24	No	develop
The Guardian (United Kingdom)	The Guardian: Antibiotics: agents lose their cutting edge: INSIDE THE NEWS: Most bacteria that live in us and on us are either harmless or actually essential for life. But they mutate all the time, and those that	http://infoweb.newsbank.com/resources/doc/nb/news/0F27DF6823D49732?p=AWNB	IAN HUNT	1998-05-05	Yes	develop, mutate
The Guardian (United Kingdom)	The Guardian: Livestock drugs face Euro ban	http://infoweb.newsbank.com/resources/doc/nb/news/0F27F49E4F14B498?p=AWNB	STEPHEN BATES IN BRUSSELS	1998-11-13	No
The Guardian (United Kingdom)	The Guardian: Superbug fear over farm antibiotics	http://infoweb.newsbank.com/resources/doc/nb/news/0F2742A515C743DD?p=AWNB	JAMES MEIKLE	1999-08-19	No	develop
The Guardian (United Kingdom)	The Guardian: Antibiotics: The tender trap: 'We are looking into the abyss': Doctors reluctant to respond as experts warn that wonder drugs are losing their power	http://infoweb.newsbank.com/resources/doc/nb/news/0F27481F89F40C07?p=AWNB	SARAH BOSELEY HEALTH CORRESPONDENT	1999-09-06	Yes	rise
The Guardian (United Kingdom)	The Guardian: Alarm as superbug hits British hospital	http://infoweb.newsbank.com/resources/doc/nb/news/0F2747FE212A2E0C?p=AWNB	SARAH BOSELEY HEALTH CORRESPONDENT	1999-09-06	Yes	develop, mutate
The Guardian (United Kingdom)	The Guardian: Winners and losers in micro war	http://infoweb.newsbank.com/resources/doc/nb/news/0F2747FE52F7447B?p=AWNB	TIM RADFORD SCIENCE EDITOR	1999-09-06	Yes	mutate
The Guardian (United Kingdom)	The Guardian: Alarms rang 50 years ago: Scientists warned 30 years ago that overuse of medicines in animals would eventually affect humans	http://infoweb.newsbank.com/resources/doc/nb/news/0F274852B1ABA347?p=AWNB	JAMES MEIKLE AND PAUL BROWN	1999-09-07	No	develop, rise
The Guardian (United Kingdom)	The Guardian: Comment & Analysis: Heads in the ground: Medicine's finest days may soon be over. Even if we stop the routine use of antibiotics on farms now, it is too late to prevent resistant bacteria rendering many modern drugs useless	http://infoweb.newsbank.com/resources/doc/nb/news/0F27486F4A124346?p=AWNB	STEVE JONES	1999-09-07	Yes	mutate
The Guardian (United Kingdom)	The Guardian: March of superbugs 'must be halted': WHO report warns that basic operations could be put at risk	http://infoweb.newsbank.com/resources/doc/nb/news/0F2B371148007CCF?p=AWNB	JAMES MEIKLE	2000-06-13	No	emerge, increase
The Guardian (United Kingdom)	The Guardian: Science: Zapping superbugs: David Bradley on medicine's latest weapons against bacteria	http://infoweb.newsbank.com/resources/doc/nb/news/0F2B377873AB8A2C?p=AWNB	DAVID BRADLEY	2000-06-22	Yes	emerge, develop
The Guardian (United Kingdom)	Health: Dishing the dirt: Infections picked up in hospital kill 5,000 patients a year, it was claimed last week. So why are our wards such a dangerous place to be? And what's the best way to survive them? Junior doctor Michael Foxton reports	http://infoweb.newsbank.com/resources/doc/nb/news/0F2A7E8037D9D519?p=AWNB	none	2000-11-28	Yes	develop
The Guardian (United Kingdom)	Wonderdrug' losing war with superbugs	http://infoweb.newsbank.com/resources/doc/nb/news/0F2ADA97D2EAB57F?p=AWNB	none	2001-04-13	No	emerge, develop
The Guardian (United Kingdom)	War on superbugs enlists genetic codes	http://infoweb.newsbank.com/resources/doc/nb/news/0F2AD36F4AC705DE?p=AWNB	none	2001-04-20	No	develop
The Guardian (United Kingdom)	The Guardian: Antibiotics fail to stop gonorrhoea	http://infoweb.newsbank.com/resources/doc/nb/news/0F2B1F3AE16CD093?p=AWNB	JAMES MEIKLE HEALTH CORRESPONDENT	2001-08-04	No
The Guardian (United Kingdom)	The Guardian: Future Darwin	http://infoweb.newsbank.com/resources/doc/nb/news/0F3263744D0DDF8E?p=AWNB	SANJIDA O'CONNELL	2002-03-28	Yes
The Guardian (United Kingdom)	The Guardian: New superbug found in US hospital	http://infoweb.newsbank.com/resources/doc/nb/news/0F4FA86C86BDE475?p=AWNB	SARAH BOSELEY HEALTH EDITOR	2002-07-23	No	develop, mutate
The Guardian (United Kingdom)	The Guardian: Setback in superbug battle: Patient shows resistance to new class of antibiotic	http://infoweb.newsbank.com/resources/doc/nb/news/0F7D7B23AF843DF1?p=AWNB	SARAH BOSELEY, HEALTH EDITOR	2002-12-07	Yes	emerge, develop, mutate
The Guardian (United Kingdom)	The Guardian: Woman is first patient to die from rare superbug	http://infoweb.newsbank.com/resources/doc/nb/news/0F81D9F7C0827B78?p=AWNB	JAMES MEIKLE HEALTH CORRESPONDENT	2002-12-21	No	develop
The Guardian (United Kingdom)	The Guardian: Scottish microbes may take on superbugs	infoweb.newsbank.com/resources/doc/nb/news/0F9C7C846308858E?p=AWNB	TIM RADFORD SCIENCE EDITOR	2003-02-27	Yes
The Guardian (United Kingdom)	The Guardian: Resistance to gonorrhoea drug grows	http://infoweb.newsbank.com/resources/doc/nb/news/0FA6FEB2905065E4?p=AWNB	JAMES MEIKLE HEALTH CORRESPONDENT	2003-04-15	Yes	increase
The Guardian (United Kingdom)	The Guardian: Superbugs spread to GP surgeries	http://infoweb.newsbank.com/resources/doc/nb/news/0FCDF8166E1BDE83?p=AWNB	JAMES MEIKLE	2003-08-11	Yes	emerge, develop, increase
The Guardian (United Kingdom)	The Guardian: Life: This Week: Will antibiotics be useless by 2015?	http://infoweb.newsbank.com/resources/doc/nb/news/0FDEFDF130376667?p=AWNB	ALOK JHA	2003-10-02	Yes	emerge, mutate
The Guardian (United Kingdom)	The Guardian: Strategy to shame superbug hospitals: Government lists sites where risk of infection is greatest:	http://infoweb.newsbank.com/resources/doc/nb/news/0FF5281560F6A2B1?p=AWNB	JAMES MEIKLE, HEALTH CORRESPONDENT	2003-12-06	No	mutate
The Guardian (United Kingdom)	The Guardian: G2: Health: Worried about MRSA?: You should be. More of us are catching it, more of us are dying from it, and now it seems children are the new victims. James Meikle on the march of a killer bug	http://infoweb.newsbank.com/resources/doc/nb/news/1018AF1DC0B8DEBB?p=AWNB	JAMES MEIKLE	2004-03-23	No	develop
The Guardian (United Kingdom)	The Guardian: Comment & Analysis: Leading article: Hospital superbugs: Infectious argument	http://infoweb.newsbank.com/resources/doc/nb/news/108919D949C92CF9?p=AWNB	none	2005-02-28	No	emerge, develop, increase
The Guardian (United Kingdom)	The Guardian: Life: Cover story: Scare in the community: The MRSA superbug is no longer confined to hospitals. Around the world, new strains are killing young, healthy people, report Ian Sample and Bill Hanage	http://infoweb.newsbank.com/resources/doc/nb/news/1097969F614FC5E8?p=AWNB	IAN SAMPLE AND BILL HANAGE	2005-04-14	No	emerge
The Guardian (United Kingdom)	The Guardian: Hospital infections: Bacteria that defy the treatments	http://infoweb.newsbank.com/resources/doc/nb/news/10AEFD984DAB373C?p=AWNB	ALOK JHA SCIENCE CORRESPONDENT	2005-06-23	No
The Guardian (United Kingdom)	The Guardian: University professor pins hope on drug to fight MRSA: Smaller companies and academics plug the research gap	http://infoweb.newsbank.com/resources/doc/nb/news/10C0C9BCFAF552A0?p=AWNB	HEATHER TOMLINSON	2005-08-16	No	emerge
The Guardian (United Kingdom)	The Guardian: Concern over failing STD antibiotic	http://infoweb.newsbank.com/resources/doc/nb/news/10C0C9BD4411BF80?p=AWNB	JAMES MEIKLE, HEALTH CORRESPONDENT	2005-08-16	No
The Guardian (United Kingdom)	The Guardian: Drug hope in MRSA fight	http://infoweb.newsbank.com/resources/doc/nb/news/10C512B53AF673B0?p=AWNB	IAN SAMPLE SCIENCE CORRESPONDENT	2005-08-30	No
The Guardian (United Kingdom)	The Guardian: Saturday: Interview: War on terror: Stephen Armstrong meets biomolecular scientist Richard James	http://infoweb.newsbank.com/resources/doc/nb/news/10F03C4F25156498?p=AWNB	STEPHEN ARMSTRONG	2006-01-07	No	develop
The Guardian (United Kingdom)	The Guardian: Resistance is worse than useless	http://infoweb.newsbank.com/resources/doc/nb/news/10FB712DC9BCD7F8?p=AWNB	BEN GOLDACRE	2006-02-11	Yes	mutate
The Guardian (United Kingdom)	The Guardian: Science: New class of antibiotic could be effective against superbugs	http://infoweb.newsbank.com/resources/doc/nb/news/111B660743834EA8?p=AWNB	ALOK JHA, SCIENCE CORRESPONDENT	2006-05-18	No	develop, mutate
The Guardian (United Kingdom)	The Guardian: G2: CAN ANYTHING STOP THE SUPERBUG: MRSA is already notorious for killing the elderly and frail. But now a new form of the 'hospital superbug' is spreading through our parks and playgrounds. You can catch it with a single scratch, and the drugs that used	http://infoweb.newsbank.com/resources/doc/nb/news/116C030EEAC4EDC8?p=AWNB	SARAH BOSELEY	2007-01-17	Yes	develop, mutate, rise
The Guardian (United Kingdom)	The Guardian: G2: KNOW YOUR ENEMY: Some of the most common drug-resistant bugs	http://infoweb.newsbank.com/resources/doc/nb/news/116C030EEBDF2F98?p=AWNB	none	2007-01-17	No	develop
The Guardian (United Kingdom)	The Guardian: Bacteria tests reveal how MRSA strain can kill in 24 hours: Cases of drug-resistant PVL likely to rise in Britain Fear that GPs will not recognise lethal infection	http://infoweb.newsbank.com/resources/doc/nb/news/116CAB7CAF1E31E0?p=AWNB	IAN SAMPLE, SCIENCE CORRESPONDENT	2007-01-19	Yes	develop
The Guardian (United Kingdom)	The Guardian: Take now, pay later: Antibiotics consumption is rising again, despite warnings over their misuse. Deborah Cohen asks the experts how we can avoid taking them unnecessarily	http://infoweb.newsbank.com/resources/doc/nb/news/11B2DBE055DBDB10?p=AWNB	none	2007-08-21	No	develop, increase
The Guardian (United Kingdom)	The Guardian: Doctors running out of antibiotics to fight some infections, say experts: Don't quit less profitable research, drug firms urged Remedies critical for public health, says agency	http://infoweb.newsbank.com/resources/doc/nb/news/12322D26C5AA2648?p=AWNB	SARAH BOSELEY HEALTH EDITOR	2008-09-11	Yes	develop, increase
The Guardian (United Kingdom)	The Guardian: Front: New hospital superbug resistant to antibiotics	http://infoweb.newsbank.com/resources/doc/nb/news/12A13F9144EF36D0?p=AWNB	MARK GOULD AND DENIS CAMPBELL	2009-08-13	No	emerge
The Guardian (United Kingdom)	The Guardian: Gut gene's spread may spell end of antibiotic era	http://infoweb.newsbank.com/resources/doc/nb/news/1318E3C7F17481D8?p=AWNB	SARAH BOSELEY, HEALTH EDITOR	2010-08-11	No
The Guardian (United Kingdom)	The Guardian: G2: →: ←: 'We have a window of maybe 10 years': Antibiotics are a bedrock of modern medicine. But in the very near future, we're going to have to learn to live without them once again. And it's going to get nasty. By Sarah Boseley	http://infoweb.newsbank.com/resources/doc/nb/news/1318E38042261838?p=AWNB	SARAH BOSELEY, HEALTH EDITOR	2010-08-12	Yes	emerge, develop
The Guardian (United Kingdom)	The Guardian: Public sector crucial to drug research, says AstraZeneca	http://infoweb.newsbank.com/resources/doc/nb/news/132CFF7E857892E0?p=AWNB	JULIA KOLLEWE	2010-10-11	No
The Guardian (United Kingdom)	The Guardian: Comment: The reason why this deadly E coli makes doctors shudder: It is past time for health authorities to curb the antibiotic misuse that created the resistance of this aberrant strain	http://infoweb.newsbank.com/resources/doc/nb/news/137B1B8AC798AFD8?p=AWNB	MARYN MCKENNA	2011-06-06	Yes	emerge, develop
The Guardian (United Kingdom)	The Guardian: Radio review	http://infoweb.newsbank.com/resources/doc/nb/news/13932E78A04060D0?p=AWNB	ELISABETH MAHONEY	2011-08-18	Yes	mutate, increase
The Guardian (United Kingdom)	The Guardian: National: Gonorrhoea soon 'untreatable'	http://infoweb.newsbank.com/resources/doc/nb/news/13F6B583F717D9F0?p=AWNB	SARAH BOSELEY, HEALTH EDITOR	2012-06-13	No	develop
The Guardian (United Kingdom)	The Guardian: Health: Take fewer antibiotics, patients are told	http://infoweb.newsbank.com/resources/doc/nb/news/142ACCC4E9F12308?p=AWNB	DENIS CAMPBELL	2012-11-16	No
The Guardian (United Kingdom)	The Guardian: G2: Health: Dr Dillner's dilemma: Should I avoid taking antibiotics?	http://infoweb.newsbank.com/resources/doc/nb/news/142D1A6350E7E950?p=AWNB	LUISA DILLNER	2012-11-26	No	mutate, increase
The Guardian (United Kingdom)	The Guardian: DNA sleuths track down origins of superbug: Scientists trace genesis of infection to US and Canada Research will help fight against killer hospital bug	http://infoweb.newsbank.com/resources/doc/nb/news/1431624584918E40?p=AWNB	IAN SAMPLE SCIENCE CORRESPONDENT	2012-12-10	Yes	emerge
The Guardian (United Kingdom)	The Guardian: Front: 'Apocalyptic' threat posed by antibiotic resistance	http://infoweb.newsbank.com/resources/doc/nb/news/14408C8896699450?p=AWNB	IAN SAMPLE SCIENCE CORRESPONDENT	2013-01-24	No	emerge?, rise
The Guardian (United Kingdom)	The Guardian: New wave of 'superbugs' pose dire threat, says medical chief: Warning over rising death toll as antibiotics fail to tackle infections: New superbugs pose dire threat - medical chief	http://infoweb.newsbank.com/resources/doc/nb/news/144F611D8C67A0F0?p=AWNB	SARAH BOSELEY HEALTH EDITOR	2013-03-11	No	develop, rise
The Guardian (United Kingdom)	The Guardian: G2: Health: The war against superbugs: Antibiotic-resistant bacteria kill far more people each year globally than terrorism. Why are we losing the battle against them, asks Dr Kevin Fong	http://infoweb.newsbank.com/resources/doc/nb/news/1451ABD9D9332818?p=AWNB	KEVIN FONG	2013-03-18	Yes	emerge
The Guardian (United Kingdom)	The Guardian: Front: UK raises alarm on superbugs: Calls for clampdown on overuse of antibiotics to limit lethal infections	http://infoweb.newsbank.com/resources/doc/nb/news/146E591149EC5FF0?p=AWNB	IAN SAMPLE, FIONA HARVEY AND DENIS CAMPBELL	2013-06-12	Yes	emerge, rise
The Guardian (United Kingdom)	WHO calls for urgent action to preserve power of antibiotics and make new ones - World faces huge public health threat that could affect anyone of any age, warns report into extent of antimicrobial resistance	http://infoweb.newsbank.com/resources/doc/nb/news/14D88613CD4F70B0?p=AWNB	Sarah Boseley, health editor	2014-05-01	No	develop, rise
The Guardian (United Kingdom)	Antibiotic-resistant bugs need global response, say health experts - Scientists say world leaders must consider growing drug resistance to be a threat on a par with climate change	http://infoweb.newsbank.com/resources/doc/nb/news/14DFC83330D98610?p=AWNB	Ian Sample, science correspondent	2014-05-23	No	rise
The Guardian (United Kingdom)	Call for new generation of antibiotics to fight off superbugs - Chief medical officer welcomes prime minister's demand for global action to combat problem	http://infoweb.newsbank.com/resources/doc/nb/news/14ED54AE71D3D430?p=AWNB	Mark Tran	2014-07-03	Yes	emerge, develop
The Guardian (United Kingdom)	Doctors urged to cut antibiotics prescriptions - Growing use of antibiotics leading to increasing numbers of infections proving resistant to them, experts say	http://infoweb.newsbank.com/resources/doc/nb/news/150DEA770BE87E10?p=AWNB	Denis Campbell, health correspondent	2014-10-10	No
The Hindustan Times (India)	Docs! Be as wise as microbes	http://infoweb.newsbank.com/resources/doc/nb/news/1157B9F98CEFFB30?p=AWNB	none	2006-11-16	No	develop, mutate
The Hindustan Times (India)	Self-medication will undermine your immune system	http://infoweb.newsbank.com/resources/doc/nb/news/115B05C05478B900?p=AWNB	none	2006-11-26	No	emerge, increase
The Hindustan Times (India)	Antibiotic indulgence: Misuse of a miracle	http://infoweb.newsbank.com/resources/doc/nb/news/115B05C05F2BFB00?p=AWNB	none	2006-11-26	No	develop, mutate
The Hindustan Times (India)	Frame guidelines for hospitals, docs	http://infoweb.newsbank.com/resources/doc/nb/news/115B05C03A019818?p=AWNB	none	2006-11-26	No	emerge, increase
The Hindustan Times (India)	Self-medication can be harmful	http://infoweb.newsbank.com/resources/doc/nb/news/130C7277E164C460?p=AWNB	none	2010-07-05	No
The Hindustan Times (India)	Bitter truth about honey - National	http://infoweb.newsbank.com/resources/doc/nb/news/1326D05B2535B220?p=AWNB	none	2010-09-16	No
The Hindustan Times (India)	Basic hygiene works better than drugs - National	http://infoweb.newsbank.com/resources/doc/nb/news/13257EDDAAEF8038?p=AWNB	none	2010-09-18	No	increase
The Hindustan Times (India)	Cough away, but don't treat a sore throat	http://infoweb.newsbank.com/resources/doc/nb/news/1363C9B792F2D098?p=AWNB	none	2011-03-26	No	emerge, develop, mutate
The Hindustan Times (India)	Colour-coded antibiotics soon to stop misuse	http://infoweb.newsbank.com/resources/doc/nb/news/136769E51352F9C8?p=AWNB	none	2011-04-06	No
The Hindustan Times (India)	Scientists find superbugs in Delhi drinking water	http://infoweb.newsbank.com/resources/doc/nb/news/1367BE586A0F0F30?p=AWNB	none	2011-04-07	No	emerge
The Hindustan Times (India)	Colour-coded antibiotics to stop misuse	http://infoweb.newsbank.com/resources/doc/nb/news/136769E9A74D1C88?p=AWNB	none	2011-04-07	No
The Hindustan Times (India)	Super laws can squash superbugs	http://infoweb.newsbank.com/resources/doc/nb/news/13D03C9F08A30770?p=AWNB	none	2012-02-19	Yes	rise
The Hindustan Times (India)	Super drugs turn super killers, claim more lives than terror	http://infoweb.newsbank.com/resources/doc/nb/news/145214E68A384D70?p=AWNB	none	2013-03-19	Yes	rise, emerge, increase
The Hindustan Times (India)	90 more drugs get 'essential' tag, set to become cheaper	http://infoweb.newsbank.com/resources/doc/nb/news/147F3C366DD46C00?p=AWNB	none	2013-08-03	No
The Hindustan Times (India)	Need to counter antibiotic resistance threat'	http://infoweb.newsbank.com/resources/doc/nb/news/14A283ECE10199A8?p=AWNB	none	2013-11-18	Yes	rise
The Hindustan Times (India)	KILLING BACTERIA WITH WATER AND FRESH AIR	http://infoweb.newsbank.com/resources/doc/nb/news/14C716080C0485D8?p=AWNB	none	2014-03-09	No	develop
The Hindustan Times (India)	Obsessive cleanliness ain't good for you	http://infoweb.newsbank.com/resources/doc/nb/news/14C7160AD62D1408?p=AWNB	none	2014-03-09	Yes
The Hindustan Times (India)	Antibiotic resistance widespread: WHO	http://infoweb.newsbank.com/resources/doc/nb/news/14D88DF8A348D258?p=AWNB	none	2014-05-01	No	emerge
The Hindustan Times (India)	More than just a cough? It could be tuberculosis	http://infoweb.newsbank.com/resources/doc/nb/news/14EE4EC78A7D4998?p=AWNB	none	2014-07-06	No	develop
The Hindustan Times (India)	Your chicken is on antibiotics	http://infoweb.newsbank.com/resources/doc/nb/news/14F671D2B4F6BF10?p=AWNB	none	2014-07-31	No	develop
The Hindustan Times (India)	Farm to fork, our food is becoming a toxic cocktail	http://infoweb.newsbank.com/resources/doc/nb/news/14F6C4C0EA5305A0?p=AWNB	none	2014-08-01	No	develop, increase
The Hindustan Times (India)	IMA-Punjab, paediatrics academy to use awareness as cure for self-medication	http://infoweb.newsbank.com/resources/doc/nb/news/1509EDB3C28C38C0?p=AWNB	none	2014-09-28	No	develop
The Hindustan Times (India)	HOW TO STEER CLEAR OF SUPERBUGS	http://infoweb.newsbank.com/resources/doc/nb/news/150C35F2B7851AB0?p=AWNB	none	2014-10-05	No	develop
The Hindustan Times (India)	Deadly NDM-1 'superbug' raises fears of antibiotic resistance in city hospitals	http://infoweb.newsbank.com/resources/doc/nb/news/150F8D9787784AE0?p=AWNB	none	2014-10-15	No	develop
The Times of India (India)	Treatment of typhoid requires a specialist	http://infoweb.newsbank.com/resources/doc/nb/news/156909A2249D7D48?p=AWNB	Kalpana Jain	2002-01-04	No	emerge, develop, increase
The Times of India (India)	Diseases swamp stinking Gujarat camps	http://infoweb.newsbank.com/resources/doc/nb/news/15690A883AA4C588?p=AWNB	Kalpana Jain	2002-04-23	No	develop
The Times of India (India)	Indian scientists patent cow urine distillate	http://infoweb.newsbank.com/resources/doc/nb/news/156909A69AF273E8?p=AWNB	none	2002-07-04	No	emerge
The Times of India (India)	`Use correct antibiotic at correct place'	http://infoweb.newsbank.com/resources/doc/nb/news/156461F4C1494CC8?p=AWNB	none	2009-01-18	No	develop
The Times of India (India)	Doc urges judicious use of anti-biotics, fast getting drug resistant	http://infoweb.newsbank.com/resources/doc/nb/news/156462275A83B070?p=AWNB	none	2009-01-21	No	emerge, develop, increase
The Times of India (India)	PU microbiology profs work at bettering antibiotics	http://infoweb.newsbank.com/resources/doc/nb/news/1564624F7A4A60E8?p=AWNB	Shuchita Mehta	2009-02-24	No	develop
The Times of India (India)	Don't fret over UTI as cure easy, say doctors	http://infoweb.newsbank.com/resources/doc/nb/news/1564697B11F71730?p=AWNB	Aditya Dev	2010-03-16	No
The Times of India (India)	Superbug: City docs see no threat to med tourism	http://infoweb.newsbank.com/resources/doc/nb/news/156469506F8803B8?p=AWNB	Radha Sharma	2010-08-12	No	emerge
The Times of India (India)	Conflict of interest in 'superbug' report: Azad	http://infoweb.newsbank.com/resources/doc/nb/news/15646966514C15D8?p=AWNB	none	2010-08-14	No
The Times of India (India)	Self-prescription, overuse of drugs increases resistance risk	http://infoweb.newsbank.com/resources/doc/nb/news/15646972B87C20F8?p=AWNB	none	2010-08-15	Yes	develop
The Times of India (India)	22 superbug cases in just one hospital...	http://infoweb.newsbank.com/resources/doc/nb/news/15646972B544A860?p=AWNB	Malathy Iyer	2010-08-15	No	mutate
The Times of India (India)	Superbug highlights need for antibiotics policy	http://infoweb.newsbank.com/resources/doc/nb/news/1564697EF7491F38?p=AWNB	Rupali Mukherjee	2010-08-16	No	develop
The Times of India (India)	Ministry lacks data on Hospital Acquired Infections	http://infoweb.newsbank.com/resources/doc/nb/news/1564698B9DDDD408?p=AWNB	Kounteya Sinha	2010-08-17	No	rise
The Times of India (India)	Taiwan puts hospitals on alert against NDM1 superbug	http://infoweb.newsbank.com/resources/doc/nb/news/15646938EEB49E88?p=AWNB	Kounteya Sinha	2010-09-10	No	develop
The Times of India (India)	Drugs to fight superbugs scarce'	http://infoweb.newsbank.com/resources/doc/nb/news/15646974A0039E20?p=AWNB	Rupali Mukherjee	2010-10-15	No	develop
The Times of India (India)	Poultry goods can harm your system	http://infoweb.newsbank.com/resources/doc/nb/news/156469F3216B2148?p=AWNB	Prithvijit Mitra	2010-10-26	No	develop
The Times of India (India)	Policy soon to cut antibiotics overuse	http://infoweb.newsbank.com/resources/doc/nb/news/15646A0B2FAC29A0?p=AWNB	Shobha John	2010-10-28	No	increase
The Times of India (India)	Access to some drugs could be restricted:Regulator for new schedule under Drug Act	http://infoweb.newsbank.com/resources/doc/nb/news/156468F349B8BD30?p=AWNB	none	2010-11-05	No
The Times of India (India)	Europe in grip of new superbug, not Indian	http://infoweb.newsbank.com/resources/doc/nb/news/1564699B95A7F9D0?p=AWNB	Kounteya Sinha	2010-11-18	No	increase, rise
The Times of India (India)	Lancet says sorry for 'Delhi bug'	http://infoweb.newsbank.com/resources/doc/nb/news/1564AF2D19196A40?p=AWNB	Kounteya Sinha	2011-01-12	No	emerge
The Times of India (India)	Concern at misuse of antibiotics	http://infoweb.newsbank.com/resources/doc/nb/news/1564AED777995A48?p=AWNB	none	2011-04-07	No	develop
The Times of India (India)	Superbug retains Delhi tag	http://infoweb.newsbank.com/resources/doc/nb/news/1564AED7030CF9B0?p=AWNB	Kounteya Sinha	2011-04-07	No	develop
The Times of India (India)	Govt plans to curb overuse of antibiotics	http://infoweb.newsbank.com/resources/doc/nb/news/1564AEE92DD39140?p=AWNB	Kounteya Sinha	2011-04-08	No	increase
The Times of India (India)	India objects to 'smuggling' superbug samples out to UK	http://infoweb.newsbank.com/resources/doc/nb/news/1564AEE91D76A210?p=AWNB	Kounteya Sinha	2011-04-08	No	develop
The Times of India (India)	Caution against pills popping	http://infoweb.newsbank.com/resources/doc/nb/news/1564AEEA5A51E658?p=AWNB	none	2011-04-08	No	develop, increase
The Times of India (India)	US help for India's superbug fight	http://infoweb.newsbank.com/resources/doc/nb/news/1564AEFB051AAFB8?p=AWNB	Kounteya Sinha	2011-04-09	No	emerge
The Times of India (India)	Superbug: Brit doctors want ICMR help	http://infoweb.newsbank.com/resources/doc/nb/news/1564AF452D7154D0?p=AWNB	Kounteya Sinha/	2011-04-13	No
The Times of India (India)	Govt to put antibiotic use in poultry, fish under scanner	http://infoweb.newsbank.com/resources/doc/nb/news/1564AF57C1E3CF78?p=AWNB	Kounteya Sinha	2011-04-14	No	emerge
The Times of India (India)	WHO to help in study on presence of NDM1 in Delhi's water supply	http://infoweb.newsbank.com/resources/doc/nb/news/1564AF6C4E68CC08?p=AWNB	Kounteya Sinha	2011-04-15	No	emerge, develop, increase
The Times of India (India)	Drug resistance could be the biggest menace of the future: Expert	http://infoweb.newsbank.com/resources/doc/nb/news/1564AF39CA7F8FA0?p=AWNB	Kounteya Sinha	2011-08-12	No	increase
The Times of India (India)	State-wide study to gauge antibiotic resistance	http://infoweb.newsbank.com/resources/doc/nb/news/1564AF0584DAE798?p=AWNB	Umesh Isalkar	2011-12-09	No	rise
The Times of India (India)	State on offensive against TB strain	http://infoweb.newsbank.com/resources/doc/nb/news/156512EFF3EDEA30?p=AWNB	Pushpa Narayan	2012-01-22	No	develop
The Times of India (India)	Rare genetic fusion caused superbug NDM1, study finds	http://infoweb.newsbank.com/resources/doc/nb/news/156511E7DA2B9D90?p=AWNB	Kounteya Sinha & Durgesh Nandan Jha	2012-02-11	Yes	rise, mutate
The Times of India (India)	New study shows copper restricts the global spread of antibiotic-resistant infections	http://infoweb.newsbank.com/resources/doc/nb/news/1566FA168BD5C518?p=AWNB	Hetal Vyas	2012-02-13	No	develop
The Times of India (India)	In a first, antibiotics bar on food-producing animals	http://infoweb.newsbank.com/resources/doc/nb/news/1565117C493C26A8?p=AWNB	Kounteya Sinha	2012-04-06	No	develop
The Times of India (India)	Indians popping more antibiotics than ever: Study	http://infoweb.newsbank.com/resources/doc/nb/news/156512484B9A7968?p=AWNB	Kounteya Sinha	2012-05-15	No	increase
The Times of India (India)	Need to fast-track antibiotic drugs	http://infoweb.newsbank.com/resources/doc/nb/news/1565123293BB1DF0?p=AWNB	Rupali Mukherjee	2012-06-14	No	develop
The Times of India (India)	Shortage of tuberculosis drug puts patients in Tamil Nadu at risk	http://infoweb.newsbank.com/resources/doc/nb/news/1565116FEE734BE0?p=AWNB	Pushpa Narayan	2012-08-05	No	develop, increase
The Times of India (India)	Antibiotic resistance and return of the microbe	http://infoweb.newsbank.com/resources/doc/nb/news/1565138DED759E78?p=AWNB	none	2012-08-28	No	mutate
The Times of India (India)	Curb on - Over-the-counter sale of 92 antibiotics soon	http://infoweb.newsbank.com/resources/doc/nb/news/1565115D93C02AE8?p=AWNB	Kounteya Sinha	2012-09-04	No	increase
The Times of India (India)	Antibiotic against cough loses potency, thanks to random use	http://infoweb.newsbank.com/resources/doc/nb/news/156512D4D5D1DC78?p=AWNB	Kounteya Sinha	2012-12-20	No	develop
The Times of India (India)	Bad bugs’ rate 40% higher in Indian ICUs than general wards	http://infoweb.newsbank.com/resources/doc/nb/news/156513B168EDD820?p=AWNB	none	2012-12-29	No
The Times of India (India)	Scientists unveil secrets of important natural antibiotic	http://infoweb.newsbank.com/resources/doc/nb/news/1566FB92D041CDE0?p=AWNB	Pratibha Masand	2013-02-28	No	develop
The Times of India (India)	Antibiotic resistance as bad as terror threat?	http://infoweb.newsbank.com/resources/doc/nb/news/1566FA18B874CDF8?p=AWNB	Kounteya Sinha	2013-03-13	No
The Times of India (India)	Superbug spreads to communities: Study	http://infoweb.newsbank.com/resources/doc/nb/news/1566FB7D52035FB8?p=AWNB	Durgesh Nandan Jha	2013-03-27	No	emerge
The Times of India (India)	Now, an antibiotic protocol on cards	http://infoweb.newsbank.com/resources/doc/nb/news/1566FBBB66C14F78?p=AWNB	Prithvijit Mitra	2013-03-30	No
The Times of India (India)	Older antibiotics to treat new infections	http://infoweb.newsbank.com/resources/doc/nb/news/1566FAB39C102C70?p=AWNB	Ekatha Ann John	2013-04-19	No	emerge, develop, increase, mutate
The Times of India (India)	Only 1 antibiotic discovered in last three years	http://infoweb.newsbank.com/resources/doc/nb/news/1566FAB330524128?p=AWNB	Kounteya Sinha	2013-04-19	No	develop
The Times of India (India)	Orchid enters partnership with Allecra Therapeutics	http://infoweb.newsbank.com/resources/doc/nb/news/1566FAB31E93B2A0?p=AWNB	none	2013-04-19	No	emerge
The Times of India (India)	Antibiotic development becomes 'alarmingly elusive'	http://infoweb.newsbank.com/resources/doc/nb/news/1566FACB96B01B00?p=AWNB	Kounteya Sinha	2013-04-20	No	develop
The Times of India (India)	Rise in drug-resistant bugs due to overuse of antibiotics	http://infoweb.newsbank.com/resources/doc/nb/news/1566FBBD5F263A58?p=AWNB	Durgesh Nandan Jha	2013-04-30	No	rise, increase
The Times of India (India)	Extensive use of antibiotics may lead Kolkata to a disaster	http://infoweb.newsbank.com/resources/doc/nb/news/1566F974EE3F0CE0?p=AWNB	Prithvijit Mitra	2013-07-06	No	develop
The Times of India (India)	Health facilities in Delhi short on essential antibiotics	http://infoweb.newsbank.com/resources/doc/nb/news/1566FBB2F6E27210?p=AWNB	Rema Nagarajan	2013-09-29	No	increase
The Times of India (India)	Rs 30 crore drive to fight antibiotic-resistant germs	http://infoweb.newsbank.com/resources/doc/nb/news/1566F97BB2DB0718?p=AWNB	Himanshi Dhawan	2013-10-06	No	rise
The Times of India (India)	Docs alarmed as antibiotics lose efficacy	http://infoweb.newsbank.com/resources/doc/nb/news/1566FBB4C2985650?p=AWNB	Durgesh Nandan Jha	2013-10-29	Yes	increase
The Times of India (India)	World has reached end of antibiotics era: US body	http://infoweb.newsbank.com/resources/doc/nb/news/1566FBB51F69A810?p=AWNB	Kounteya Sinha	2013-10-29	No
The Times of India (India)	Kolkata doctors offer answer to random use of antibiotics	http://infoweb.newsbank.com/resources/doc/nb/news/1566F963A5573C10?p=AWNB	Prithvijit Mitra	2013-11-05	No
The Times of India (India)	Antibiotics overuse spurring TB, pneumonia'	http://infoweb.newsbank.com/resources/doc/nb/news/1566F93649A7E4B0?p=AWNB	Radha Sharma	2013-12-03	No	develop
The Times of India (India)	New Delhi superbug springs up in China	http://infoweb.newsbank.com/resources/doc/nb/news/1566FAAADAD3B8B8?p=AWNB	Kounteya Sinha	2013-12-18	No
The Times of India (India)	1/3 of Goa Medical College and Hospital in-patients acquire hospital infections	http://infoweb.newsbank.com/resources/doc/nb/news/156554AB1C67B698?p=AWNB	Anisha Francis	2014-01-07	No
The Times of India (India)	Ganga teeming with deadly superbugs: Study	http://infoweb.newsbank.com/resources/doc/nb/news/1565567B9717D998?p=AWNB	Kounteya Sinha	2014-02-19	Yes	develop, increase
The Times of India (India)	Antibiotic prescribing puts patients at risk	http://infoweb.newsbank.com/resources/doc/nb/news/1565547F95128BE8?p=AWNB	Malathy Iyer	2014-03-06	No
The Times of India (India)	Europe comes up with new anti-TB drug	http://infoweb.newsbank.com/resources/doc/nb/news/156555C9D6932CC0?p=AWNB	Malathy Iyer	2014-03-14	No	mutate
The Times of India (India)	Honey found to be giant killer of antibiotic resistant bugs	http://infoweb.newsbank.com/resources/doc/nb/news/15655656A3695A78?p=AWNB	Kounteya Sinha	2014-03-18	No	develop
The Times of India (India)	Experts: Self-medication makes antibiotics lose bite	http://infoweb.newsbank.com/resources/doc/nb/news/156553BF430A59D0?p=AWNB	none	2014-04-01	No	develop
The Times of India (India)	Common pills failing to fight superbugs: WHO	http://infoweb.newsbank.com/resources/doc/nb/news/156553C1E57A7B80?p=AWNB	none	2014-05-01	Yes	emerge, develop, increase
The Times of India (India)	WHO declares antibiotic-resistant bacteria ‘a major global threat’	http://infoweb.newsbank.com/resources/doc/nb/news/156553C1E6545120?p=AWNB	Kounteya Sinha	2014-05-01	No
The Times of India (India)	Drug resistance now ‘routine even in typhoid’, doctors want antibiotic policy	http://infoweb.newsbank.com/resources/doc/nb/news/156553E4DBCD3FA0?p=AWNB	Sumitra Deb Roy	2014-05-02	No	develop
The Times of India (India)	Antibiotic resistance voted as deadliest threat	http://infoweb.newsbank.com/resources/doc/nb/news/156557B9945E33F0?p=AWNB	Kounteya Sinha	2014-06-27	Yes	rise, emerge
The Times of India (India)	Economist to help UK fight superbug	http://infoweb.newsbank.com/resources/doc/nb/news/1565543FA1610758?p=AWNB	Kounteya Sinha	2014-07-04	No	mutate
The Times of India (India)	Bangalore scientists break bacteria's resistance to antibiotics	http://infoweb.newsbank.com/resources/doc/nb/news/1565553A85F68128?p=AWNB	Chethan Kumar	2014-07-10	No	develop, mutate
The Times of India (India)	Over-counter drugs fuel TB threat	http://infoweb.newsbank.com/resources/doc/nb/news/156555662A83F4F8?p=AWNB	Ekatha Ann John	2014-07-11	No	increase
The Times of India (India)	India becomes world's largest consumer of antibiotics	http://infoweb.newsbank.com/resources/doc/nb/news/156555B5DE779B38?p=AWNB	none	2014-07-13	No	develop, increase, mutate
The Times of India (India)	Experts warn about too much antibiotic s use	http://infoweb.newsbank.com/resources/doc/nb/news/156556016C634FD0?p=AWNB	Janani Sampath	2014-07-15	No	develop, increase
The Times of India (India)	Present level of funding for antibiotic research in the UK ' inadequate', says study	http://infoweb.newsbank.com/resources/doc/nb/news/156557DF0CED99D0?p=AWNB	Kounteya Sinha	2014-07-28	No	mutate
The Times of India (India)	Eating chicken could make you immune to antibiotics	http://infoweb.newsbank.com/resources/doc/nb/news/15655848CC219358?p=AWNB	none	2014-07-31	No	develop, increase
The Times of India (India)	Rein in use of antibiotics in animals: Indian Medical Association	http://infoweb.newsbank.com/resources/doc/nb/news/156553C95D3493E8?p=AWNB	none	2014-08-01	No
The Times of India (India)	CSE's recommendations to control antibiotic use in poultry industry gets support from medical fraternity	http://infoweb.newsbank.com/resources/doc/nb/news/156553EEE9392190?p=AWNB	Priyanka Singh	2014-08-02	No
The Times of India (India)	Antibiotics worth 600 crore consumed in state every year	http://infoweb.newsbank.com/resources/doc/nb/news/156558099FA132D0?p=AWNB	Banjot Kaur Bhatia	2014-09-29	No
The Times of India (India)	Doctors embark upon mission to curb antibiotic abuse	http://infoweb.newsbank.com/resources/doc/nb/news/1565551E55D53FA8?p=AWNB	none	2014-10-09	No	develop
The Times of India (India)	Antibiotics: Medical city's unhealthy strain	http://infoweb.newsbank.com/resources/doc/nb/news/15655542774D68E0?p=AWNB	Pushpa Narayan	2014-10-10	No	emerge, increase
The Times of India (India)	Resistance to antibiotics worries child specialists	http://infoweb.newsbank.com/resources/doc/nb/news/156554A433DB1DB0?p=AWNB	none	2014-11-06	No	rise, increase
The Times of India (India)	WHO urges coordinated action against antibiotic resistance	http://infoweb.newsbank.com/resources/doc/nb/news/15655595CA7FE978?p=AWNB	none	2014-11-12	No	emerge
The Times of India (India)	Need to change how we use and prescribe antibiotics'	http://infoweb.newsbank.com/resources/doc/nb/news/156555E4F661D830?p=AWNB	none	2014-11-14	No	emerge
The Times of India (India)	Drugs for Ebola likely to have an Indian connection	http://infoweb.newsbank.com/resources/doc/nb/news/156556C74B6E77C8?p=AWNB	Chethan Kumar	2014-12-20	No	develop, increase, mutate
The Times of India (India)	New worry: Resistance to 'last antibiotic' surfaces in India	http://infoweb.newsbank.com/resources/doc/nb/news/15655811F9F4BB20?p=AWNB	Roli Srivastava	2014-12-29	No	rise, emerge, increase
Toronto Star (Canada)	Gonorrhea resisting drug cure, doctors say	http://infoweb.newsbank.com/resources/doc/nb/news/10C2CDCBDC652270?p=AWNB	(AP)	1987-07-30	No	develop
Toronto Star (Canada)	The prescribing of antibiotics can be a tricky business	http://infoweb.newsbank.com/resources/doc/nb/news/10B9E087B3A36410?p=AWNB	Dr. Howard Seiden	1988-01-21	No	mutate
Toronto Star (Canada)	Study blames fillings for tougher bacteria	http://infoweb.newsbank.com/resources/doc/nb/news/10BCDBD8A2C108A0?p=AWNB	CP	1993-04-01	No	increase
Toronto Star (Canada)	University to probe effect of antibiotics	http://infoweb.newsbank.com/resources/doc/nb/news/10BC8CEF9E1BF648?p=AWNB	Theresa Boyle SPECIAL TO THE STAR	1994-02-07	No	emerge, develop, increase
Toronto Star (Canada)	See related story by Garrett on page E7. - Age of miracle drugs may be over Around the globe, mutant microbes armed to the teeth are driving the old antibiotics into a corner and no new ones are in sight	http://infoweb.newsbank.com/resources/doc/nb/news/10BC91646A7F6CD0?p=AWNB	Laurie Garrett Special to The Star (Newsday)	1994-05-29	No	develop, mutate
Toronto Star (Canada)	Fighting the sexy superbugs Drugs less effective in battling viruses	http://infoweb.newsbank.com/resources/doc/nb/news/10BC961331822220?p=AWNB	Lisa Priest TORONTO STAR	1994-08-09	No	develop, increase
Toronto Star (Canada)	Scientists are looking for new ways to outsmart drug-resistant bacteria that have become a ... Deadly force	http://infoweb.newsbank.com/resources/doc/nb/news/10BC3192D1826C00?p=AWNB	Gwen Dambrofsky Canadian Press	1995-02-27	No	develop, mutate
Toronto Star (Canada)	A looming antibiotic 'apocalypse' It's possible to return to the death rates common before the use of penicillin	http://infoweb.newsbank.com/resources/doc/nb/news/10BC81EB88F76518?p=AWNB	Leslie Papp Toronto Star	1995-07-24	Yes	emerge, develop, rise
Toronto Star (Canada)	Tough bugs blamed on drug overuse Drug-resistant bacteria on rise, specialist warns Metro hospitals	http://infoweb.newsbank.com/resources/doc/nb/news/10BA42FA166039C8?p=AWNB	Dale Anne Freed TORONTO STAR	1996-04-09	No	develop, rise
Toronto Star (Canada)	Acne starts resisting antibiotics	http://infoweb.newsbank.com/resources/doc/nb/news/10BBF4C149E003E0?p=AWNB	Shari Roan	1996-05-30	No	develop
Toronto Star (Canada)	The mould that made history How penicillin, medicine's first true magic bullet, began to put an end to fear half a century ago	http://infoweb.newsbank.com/resources/doc/nb/news/10BBF4DDB4021A28?p=AWNB	Tim Radford Special to The Star	1996-06-16	No	mutate
Toronto Star (Canada)	No antibiotics for flu, experts say They fear rise in drug-resistant bacteria strains	http://infoweb.newsbank.com/resources/doc/nb/news/10BA4C9EEACE5408?p=AWNB	Leslie Papp Toronto Star	1997-01-09	No	rise
Toronto Star (Canada)	Antibiotics becoming ineffective, scientist says	http://infoweb.newsbank.com/resources/doc/nb/news/10BBDE04C47AD9C0?p=AWNB	Joseph Hall Toronto Star	1997-02-18	No
Toronto Star (Canada)	Panel urges cut in use of antibiotics	http://infoweb.newsbank.com/resources/doc/nb/news/10BBDF35C79F1C60?p=AWNB	Leslie Papp TORONTO STAR	1997-03-26	No	develop
Toronto Star (Canada)	Drug-beating germ may be unstoppable U.S. doctors fear	http://infoweb.newsbank.com/resources/doc/nb/news/10BBE250B19DCC28?p=AWNB	Laura Beil SPECIAL TO THE STAR	1997-05-28	No
Toronto Star (Canada)	Tough new bacteria worry MDs	http://infoweb.newsbank.com/resources/doc/nb/news/10BBE26314760598?p=AWNB	Leslie Papp TORONTO STAR	1997-05-29	Yes	rise
Toronto Star (Canada)	Doctors target antibiotic 'abuse'	http://infoweb.newsbank.com/resources/doc/nb/news/10BBE28A8EEC5FA0?p=AWNB	Leslie Papp Toronto Star	1997-05-31	Yes	develop
Toronto Star (Canada)	McMaster researchers find weapon against Super Bugs	http://infoweb.newsbank.com/resources/doc/nb/news/10BA5329C2622738?p=AWNB	Ken Kilpatrick Special to The Star	1997-06-14	Yes
Toronto Star (Canada)	Finding may solve antibiotic resistance	http://infoweb.newsbank.com/resources/doc/nb/news/10BA83E3B202B048?p=AWNB	AP-Reuter	1997-08-05	No	increase
Toronto Star (Canada)	No quick victory in this war	http://infoweb.newsbank.com/resources/doc/nb/news/10BA8424AB02A2A8?p=AWNB	Jay Ingram	1997-08-10	Yes	develop
Toronto Star (Canada)	Antibiotic resistant bacteria found in Michigan	http://infoweb.newsbank.com/resources/doc/nb/news/10BBE509E95FA108?p=AWNB	Leslie Papp TORONTO STAR	1997-08-26	Yes	develop, increase
Toronto Star (Canada)	Drug-resistant plague strain found Antibiotics failed during treatment of deadly disease	http://infoweb.newsbank.com/resources/doc/nb/news/10BA849A9D2238B0?p=AWNB	(Reuter)	1997-09-04	Yes	emerge, develop
Toronto Star (Canada)	U.S. panel approves 'superbug' antibiotic	http://infoweb.newsbank.com/resources/doc/nb/news/10BBD5D6938F4360?p=AWNB	(Reuters)	1998-02-20	Yes	mutate
Toronto Star (Canada)	Drug-smart germs targeting children	http://infoweb.newsbank.com/resources/doc/nb/news/10BBD636282DA118?p=AWNB	Leslie Papp	1998-02-27	No
Toronto Star (Canada)	New twists in the century-old war against bacteria	http://infoweb.newsbank.com/resources/doc/nb/news/10BBD9BF6183D580?p=AWNB	none	1998-07-26	No	develop
Toronto Star (Canada)	Prescription for good health	http://infoweb.newsbank.com/resources/doc/nb/news/10BA8DC564095B68?p=AWNB	Dr. Gary Rosnick	1998-08-16	No	develop
Toronto Star (Canada)	Superbugs pose new health challenges	http://infoweb.newsbank.com/resources/doc/nb/news/10BBDA3C55260C18?p=AWNB	none	1998-08-24	No	emerge
Toronto Star (Canada)	The race for answers to superbug threat	http://infoweb.newsbank.com/resources/doc/nb/news/10BBDA459C32EAF8?p=AWNB	none	1998-08-25	No
Toronto Star (Canada)	It's time to be prudent about antibiotics	http://infoweb.newsbank.com/resources/doc/nb/news/10BBDBF33A0C7170?p=AWNB	Wendy Powell	1998-11-19	No	develop
Toronto Star (Canada)	Progress in war on superbug - Lower antibiotic use in Canada could be reason, doctor says	http://infoweb.newsbank.com/resources/doc/nb/news/10BB9273887FF2F8?p=AWNB	Leslie Papp, MEDICAL REPORTER	1999-01-25	Yes	emerge
Toronto Star (Canada)	Antibiotics in meat feared threat to humans - Linked to rise in intestinal illness	http://infoweb.newsbank.com/resources/doc/nb/news/10BB95FD82222098?p=AWNB	none	1999-05-20	No	develop
Toronto Star (Canada)	Reduce the use of antibiotics, study urges - Drugs are fast becoming ineffective, researchers find	http://infoweb.newsbank.com/resources/doc/nb/news/10BB9A8F082D8950?p=AWNB	Tanya Talaga, MEDICAL REPORTER	1999-07-22	No	rise, increase
Toronto Star (Canada)	Only vigilance can corral TB's dangerous resurgence	http://infoweb.newsbank.com/resources/doc/nb/news/10BA99CE667B2E58?p=AWNB	Susan Okie, PHOTO FOR THE WASHINGTON POST BY HELAYNE SEIDMAN SPECIAL TO THE STAR WASHINGTON POST	1999-08-15	Yes	emerge
Toronto Star (Canada)	Tougher TB resists drugs - Bacteria spreading from Europe, Asia to North America	http://infoweb.newsbank.com/resources/doc/nb/news/10BA9A7F3014DA68?p=AWNB	Susan Okie, SPECIAL TO THE STAR WASHINGTON POST	1999-09-10	Yes	rise
Toronto Star (Canada)	U.S. approves drug against 'super' bacteria	http://infoweb.newsbank.com/resources/doc/nb/news/10BB97CA3A142618?p=AWNB	none	1999-09-22	No	develop
Toronto Star (Canada)	Antibiotics no longer working, doctors warn - Overuse of drugs makes 'bugs' real threat, WHO says	http://infoweb.newsbank.com/resources/doc/nb/news/10BA9CB4F8744928?p=AWNB	Kathleen Kenna, WASHINGTON BUREAU	2000-06-13	No	develop
Toronto Star (Canada)	New computer system to keep tabs on superbugs - Resistance to antibiotics keeps growing	http://infoweb.newsbank.com/resources/doc/nb/news/10BB8CC78EE176A8?p=AWNB	Tanya Talaga, MEDICAL REPORTER	2000-07-18	No	emerge
Toronto Star (Canada)	Scientists take aim at antibiotic resistance - Conference delegates to discuss vaccines as way to ease 'crisis'	http://infoweb.newsbank.com/resources/doc/nb/news/10BB8E5E8FCA28F8?p=AWNB	Patricia Orwen, STAFF REPORTER	2000-09-17	No
Toronto Star (Canada)	Penicillin effective again for strep, MD says	http://infoweb.newsbank.com/resources/doc/nb/news/10BB8EB2927403A8?p=AWNB	Tanya Talaga, MEDICAL REPORTER	2000-09-22	No	increase
Toronto Star (Canada)	1,000 people sought in TB scare - Had contact with two Hamilton residents infected with disease	http://infoweb.newsbank.com/resources/doc/nb/news/10BAA11AD649CF80?p=AWNB	Suzanne Morrison, TORSTAR NEWS SERVICE HAMILTON SPECTATOR	2000-12-02	No
Toronto Star (Canada)	Lethal bacteria becoming resistant to antibiotics: Study - But new vaccines still tough on germ carrier	http://infoweb.newsbank.com/resources/doc/nb/news/10BB91ADF1DCC928?p=AWNB	Linda A. Johnson, ASSOCIATED PRESS	2000-12-28	No	rise
Toronto Star (Canada)	Antibiotic studies pose key question	http://infoweb.newsbank.com/resources/doc/nb/news/10B7F741B483AA20?p=AWNB	none	2001-01-07	Yes	develop
Toronto Star (Canada)	Superbug fights off antibiotics - Drug-resistant bacteria spreads in hospitals	http://infoweb.newsbank.com/resources/doc/nb/news/10B7F87376051A00?p=AWNB	Tanya Talaga, MEDICAL REPORTER	2001-01-24	No	emerge, increase, rise
Toronto Star (Canada)	Superbug costs $50 million a year, study finds	http://infoweb.newsbank.com/resources/doc/nb/news/10B7FA997245EB38?p=AWNB	Tanya Talaga, MEDICAL REPORTER	2001-02-28	No	develop
Toronto Star (Canada)	E. coli probed in five seniors' deaths	http://infoweb.newsbank.com/resources/doc/nb/news/10B83A4AB1E748A8?p=AWNB	Stan Joseyand Katherine Harding, STAFF REPORTERS	2001-05-28	No	develop
Toronto Star (Canada)	E. coli strain infects up to 200 - Outbreak is long-feared arrival of drug-resistant type	http://infoweb.newsbank.com/resources/doc/nb/news/10B83A57AAD5DDB8?p=AWNB	Stan Joseyand Robert Faulkner, STAFF REPORTERS	2001-05-29	No	develop, mutate
Toronto Star (Canada)	Bacteria swiftly defeat the newest antibiotic - MDs concerned drug succumbed so quickly	http://infoweb.newsbank.com/resources/doc/nb/news/10B83F2A0809C8F8?p=AWNB	Helen Branswell, CANADIAN PRESS	2001-07-20	No	emerge, develop
Toronto Star (Canada)	Regions demand E. coli superbug tests - Drug-resistant strain linked to 5 deaths, 300 cases	http://infoweb.newsbank.com/resources/doc/nb/news/10B8411342DBDB78?p=AWNB	Theresa Boyleand Stan Josey, STAFF REPORTERS	2001-08-25	No
Toronto Star (Canada)	Help, don't hinder	http://infoweb.newsbank.com/resources/doc/nb/news/10B84127A8184C28?p=AWNB	none	2001-08-28	No	develop, mutate
Toronto Star (Canada)	Resistance to antibiotics rises steeply - Doctor warns of complications and deaths	http://infoweb.newsbank.com/resources/doc/nb/news/10B934961E39BB60?p=AWNB	Prithi Yelaja, Toronto Star	2002-01-15	No	increase, rise
Toronto Star (Canada)	Strep germs resisting antibiotic, doctors say	http://infoweb.newsbank.com/resources/doc/nb/news/10B939AF6DD7BF90?p=AWNB	Associated Press	2002-04-19	No
Toronto Star (Canada)	Superbug resists toughest antibiotic	http://infoweb.newsbank.com/resources/doc/nb/news/10B93F4519190898?p=AWNB	Helen Branswell, CANADIAN PRESS	2002-07-08	Yes	develop
Toronto Star (Canada)	Superbugs and nightmare scenarios - Resistance to antibiotics grows	http://infoweb.newsbank.com/resources/doc/nb/news/10B9408A26125A68?p=AWNB	Lynda Hurst, Toronto Star	2002-08-03	No	emerge, develop, increase
Toronto Star (Canada)	Drug-resistant germs on rise	http://infoweb.newsbank.com/resources/doc/nb/news/10B952051CF2DF98?p=AWNB	Associated Press	2003-03-10	No	increase, rise
Toronto Star (Canada)	Staph bug grows drug resistant	http://infoweb.newsbank.com/resources/doc/nb/news/10C7C3D6838317F8?p=AWNB	Reuters	2003-04-04	Yes	develop
Toronto Star (Canada)	Hold the pickles, and the antibiotics	http://infoweb.newsbank.com/resources/doc/nb/news/10C7C867EE314D58?p=AWNB	none	2003-06-23	Yes	develop
Toronto Star (Canada)	Canada slips in war on superbugs - Antibiotics often overused: Report Doctors forget to wash hands	http://infoweb.newsbank.com/resources/doc/nb/news/10B007D170311495?p=AWNB	Elaine Carey, Toronto Star	2005-02-18	No	increase
Toronto Star (Canada)	Canada goose a germ courier? - Non-migratory flock tied to E. coli Theory ties guano shed to superbugs	http://infoweb.newsbank.com/resources/doc/nb/news/10CEC02CD013C8A0?p=AWNB	Canadian Press	2005-04-29	No
Toronto Star (Canada)	When your child's sore throat lingers - Antibiotics are less effective now Stubborn strep can be hard to control	http://infoweb.newsbank.com/resources/doc/nb/news/10F09810240C68A8?p=AWNB	Janet Cromley, LOS ANGELES TIMES	2006-01-09	No
Toronto Star (Canada)	Hospital superbug a threat in communities - Antibiotic-resistant strain 'huge problem' in U.S., still infrequent in Canada: Expert	http://infoweb.newsbank.com/resources/doc/nb/news/1102111063FF2238?p=AWNB	Elaine Carey, Toronto Star	2006-03-03	No	emerge
Toronto Star (Canada)	New TB strains seen in shelters - MDs raise warning as homeless newcomers show drug-resistant varieties common in their countries	http://infoweb.newsbank.com/resources/doc/nb/news/135759ECF0CA47B8?p=AWNB	Megan Ogilvie Toronto Star	2011-02-17	No	develop, rise
Toronto Star (Canada)	Gonorrhea a potential superbug, officials fear - Concerns in Ontario after U.S. tests show rising resistance	http://infoweb.newsbank.com/resources/doc/nb/news/13865F336DDF8F90?p=AWNB	Theresa Boyle Toronto Star	2011-07-09	No	rise
Toronto Star (Canada)	Gonorrhea superbug resists all antibiotics - New strain could spread fast unless new drugs discovered	http://infoweb.newsbank.com/resources/doc/nb/news/138706A845374BF0?p=AWNB	The Canadian Press	2011-07-12	No	emerge, develop
Toronto Star (Canada)	Goodbye, antibiotics - Antibiotic resistance appears to be so unstoppable that we need to develop new ways to fight and prevent infections	http://infoweb.newsbank.com/resources/doc/nb/news/138955FB376DF4E8?p=AWNB	Jason Tetro	2011-07-19	Yes	develop, increase
Toronto Star (Canada)	Gonorrhea makes dangerous comeback	http://infoweb.newsbank.com/resources/doc/nb/news/13F43486780B6D68?p=AWNB	The Associated Press	2012-06-07	No	develop
Toronto Star (Canada)	Province expands program to limit antibiotic overuse - Mount Sinai pioneers microbe resistance fight and saving health costs	http://infoweb.newsbank.com/resources/doc/nb/news/142E8D0EB8037270?p=AWNB	Isabel Teotonio Toronto Star	2012-12-01	No	develop
Toronto Star (Canada)	Gonorrhea becomes a superbug - Toronto cases the first to resist drugs, province determines treatment	http://infoweb.newsbank.com/resources/doc/nb/news/143C652D27997768?p=AWNB	Diana Zlomislic Toronto Star	2013-01-12	No	develop
Toronto Star (Canada)	Apocalyptic scenario' with resistant infections	http://infoweb.newsbank.com/resources/doc/nb/news/1440ADDC9099F060?p=AWNB	Jennifer Yang Global Toronto Star	2013-01-25	Yes	emerge
Toronto Star (Canada)	Patients can help avoid 'antibiotic apocalypse'	http://infoweb.newsbank.com/resources/doc/nb/news/1441FED222DF1FC0?p=AWNB	Kelly Grindrod	2013-01-29	No	emerge
Toronto Star (Canada)	OMA seeks antibiotics ban in feed	http://infoweb.newsbank.com/resources/doc/nb/news/14527649BA9FE770?p=AWNB	Joseph Hall Toronto Star	2013-03-20	No
Toronto Star (Canada)	The bugs come back	http://infoweb.newsbank.com/resources/doc/nb/news/1452CB3AEC4FA890?p=AWNB	none	2013-03-21	No	develop, increase
Toronto Star (Canada)	Losing race against antibiotic resistance	http://infoweb.newsbank.com/resources/doc/nb/news/1454707985CF1750?p=AWNB	Gerard Wright	2013-03-26	Yes
Toronto Star (Canada)	Antibiotic apocalypse - The next 'nightmare' superbug could have deadly consequences as resistance to once-potent drugs grows	http://infoweb.newsbank.com/resources/doc/nb/news/145EFB8CCB162280?p=AWNB	Jennifer Yang Toronto Star	2013-04-27	Yes	emerge, mutate
Toronto Star (Canada)	Drug-resistant gonorrhea prompts treatment changes	http://infoweb.newsbank.com/resources/doc/nb/news/14604CEA16DF31B0?p=AWNB	Helen Branswell The Canadian Press	2013-05-01	No
Toronto Star (Canada)	Drug-resistant 'superbugs' deemed urgent threat in U.S. - Deadly pathogens killing more than 23,000 people each year, landmark study finds	http://infoweb.newsbank.com/resources/doc/nb/news/148E271D2806EAF0?p=AWNB	Jennifer Yang Global Toronto Star	2013-09-17	No
Toronto Star (Canada)	Superbug' bacteria widespread in U.S. chicken - Consumer Reports urges passage of a law to restrict eight classes of antibiotics	http://infoweb.newsbank.com/resources/doc/nb/news/14AD1B5F6FA7FB50?p=AWNB	Reuters	2013-12-20	No
Toronto Star (Canada)	Spread of 'superbugs' growing global concern - Diseases like gonorrhea harder to treat due to increased drug resistance	http://infoweb.newsbank.com/resources/doc/nb/news/14D89B2644587510?p=AWNB	Jennifer Yang Global Toronto Star	2014-05-01	No	develop, increase
Toronto Star (Canada)	New weapon in battle against superbugs - Discovery could offer therapy for drug-resistant infections that have proven deadly in the past	http://infoweb.newsbank.com/resources/doc/nb/news/14EB103B5BD58CA0?p=AWNB	Jennifer Yang Global Toronto Star	2014-06-26	No	emerge
Toronto Star (Canada)	Simple path to stopping drug-resistant bacteria	http://infoweb.newsbank.com/resources/doc/nb/news/150C07A95B4DE9F8?p=AWNB	Melinda Pettigrew Washington Post	2014-10-04	No
USA Today (Virginia, United States)	DRUGS vs. BACTERIA: WHO WINS?	http://infoweb.newsbank.com/resources/doc/nb/news/128129A5240534E8?p=AWNB	JOHN T. BROOKS, (c) Gannett News Service	1990-07-17	Yes	develop, increase, mutate
USA Today (Virginia, United States)	ANTIBIOTICS NOT THE WEAPONS THEY USED TO BE ON INFECTIONS	http://infoweb.newsbank.com/resources/doc/nb/news/127ED9145F14A658?p=AWNB	TOM CARNEY, (c) Gannett News Service	1994-03-29	No	emerge, develop
USA Today (Virginia, United States)	Overuse of antibiotics real threat	http://infoweb.newsbank.com/resources/doc/nb/news/0EB7720E0D5D4E80?p=AWNB	Doug Levy	1994-04-28	No	rise, develop
USA Today (Virginia, United States)	Infections outmaneuver antibiotics	http://infoweb.newsbank.com/resources/doc/nb/news/0EB7721927A076C8?p=AWNB	Anita Manning	1994-06-17	No	emerge, develop, mutate
USA Today (Virginia, United States)	ANCIENT PLAGUES RETURNING WITH VENGEANCE ACROSS GLOBE	http://infoweb.newsbank.com/resources/doc/nb/news/127ED9857A0DD8D0?p=AWNB	MARLA DICKERSON, (c) Gannett News Service	1994-10-10	No	rise, develop, increase
USA Today (Virginia, United States)	Doctors urged to cut back on prescribing antibiotics	http://infoweb.newsbank.com/resources/doc/nb/news/0EB77254B6E66323?p=AWNB	Doug Levy	1995-02-23	Yes	emerge, develop, mutate
USA Today (Virginia, United States)	Ancient ills return with a vengeance	http://infoweb.newsbank.com/resources/doc/nb/news/0EB772559C38DB57?p=AWNB	Anita Manning	1995-02-28	No	rise, emerge, develop, mutate
USA Today (Virginia, United States)	Researchers switch tactics as antibiotics lose effectiveness	http://infoweb.newsbank.com/resources/doc/nb/news/127E86ECADFB2228?p=AWNB	ELIZABETH NEUS, (c) Gannett News Service	1995-08-10	No	emerge
USA Today (Virginia, United States)	Antibiotic misuse breeds superbugs	http://infoweb.newsbank.com/resources/doc/nb/news/0EB77284D762B4C8?p=AWNB	Anita Manning	1995-10-12	Yes	emerge
USA Today (Virginia, United States)	Infectious diseases near crisis levels	http://infoweb.newsbank.com/resources/doc/nb/news/0EB772B2B60E5463?p=AWNB	Anita Manning	1996-05-20	No	emerge, develop
USA Today (Virginia, United States)	Top Alabama infection control doctor: use antibiotics only when needed	http://infoweb.newsbank.com/resources/doc/nb/news/127E6E88935DB7C8?p=AWNB	LENORE VICKREY, (c) Gannett News Service	1996-09-24	No	emerge, develop, increase
USA Today (Virginia, United States)	Incidence of drug-resistant bacteria soars since '94	http://infoweb.newsbank.com/resources/doc/nb/news/0EB773001FB7D870?p=AWNB	Anita Manning	1997-05-19	No
USA Today (Virginia, United States)	Gene technique saps bacteria of drug resistance	http://infoweb.newsbank.com/resources/doc/nb/news/0EB7730E978F0D78?p=AWNB	Anita Manning	1997-08-05	Yes	develop
USA Today (Virginia, United States)	Restricting antibiotics to revive their value	http://infoweb.newsbank.com/resources/doc/nb/news/0EB773103A2FBAEF?p=AWNB	Anita Manning	1997-08-14	No	increase
USA Today (Virginia, United States)	U.S. warns of germ that resists drugs	http://infoweb.newsbank.com/resources/doc/nb/news/0EB77311587CCEF5?p=AWNB	Steve Sternberg	1997-08-22	No	develop
USA Today (Virginia, United States)	Antibiotic-resistant plague strain found	http://infoweb.newsbank.com/resources/doc/nb/news/0EB773132F790088?p=AWNB	Anita Manning	1997-09-04	No
USA Today (Virginia, United States)	Patients found to be infected by bacteria resistant to strongest antibiotics	http://infoweb.newsbank.com/resources/doc/nb/news/127E2BA25AE18BC8?p=AWNB	ELIZABETH NEUS, (c) Gannett News Service	1997-09-04	No	emerge, develop
USA Today (Virginia, United States)	Approval sought for new antibiotic	http://infoweb.newsbank.com/resources/doc/nb/news/0EB77313F58677FB?p=AWNB	Anita Manning	1997-09-09	Yes	develop
USA Today (Virginia, United States)	Resistant bacteria rate doubles	http://infoweb.newsbank.com/resources/doc/nb/news/0EB773159F51266F?p=AWNB	Anita Manning	1997-09-17	Yes	increase
USA Today (Virginia, United States)	Why can't doctors just say NO Patients' pleas yield rash of unneeded prescriptions	http://infoweb.newsbank.com/resources/doc/nb/news/0EB7731631AF3222?p=AWNB	Anita Manning	1997-09-22	No	emerge, develop
USA Today (Virginia, United States)	Resistant pneumonia strain a threat to elderly	http://infoweb.newsbank.com/resources/doc/nb/news/0EB77317553A0CD9?p=AWNB	Anita Manning	1997-09-29	No
USA Today (Virginia, United States)	The evolution of infections	http://infoweb.newsbank.com/resources/doc/nb/news/0EB77317A9E9949D?p=AWNB	Anita Manning	1997-09-30	Yes	emerge
USA Today (Virginia, United States)	Acne bacteria grow resistant to antibiotics	http://infoweb.newsbank.com/resources/doc/nb/news/0EB77318E8D78C4D?p=AWNB	Anita Manning	1997-10-06	No	rise, increase
USA Today (Virginia, United States)	Scientists fret over bioterrorism and strains of drug-resistant illnesses	http://infoweb.newsbank.com/resources/doc/nb/news/127DDA2CB896ADD8?p=AWNB	JOHN HANCHETTE, (c) Gannett News Service	1998-05-19	No	rise, develop, increase
USA Today (Virginia, United States)	Antibiotics in animal production: mixed reviews	http://infoweb.newsbank.com/resources/doc/nb/news/127DDA3F9761FE10?p=AWNB	GEORGE ANTHAN, (c) Gannett News Service	1998-07-13	No	increase, mutate
USA Today (Virginia, United States)	For ear infections, more of same is best	http://infoweb.newsbank.com/resources/doc/nb/news/0EB7738B4F45BF05?p=AWNB	Rita Rubin	1999-01-18	No	emerge
USA Today (Virginia, United States)	Antibiotic losing urinary-infection battle	http://infoweb.newsbank.com/resources/doc/nb/news/0EB773938D97B927?p=AWNB	Rita Rubin	1999-02-24	No	increase
USA Today (Virginia, United States)	Health departments cannot track drug-resistant disease, report says	http://infoweb.newsbank.com/resources/doc/nb/news/127D8701548B8580?p=AWNB	ELIZABETH NEUS, (c) Gannett News Service	1999-02-26	No	emerge, develop
USA Today (Virginia, United States)	Livestock drug could limit power of human antibiotic	http://infoweb.newsbank.com/resources/doc/nb/news/0EB773A915894A5B?p=AWNB	Anita Manning	1999-06-02	No
USA Today (Virginia, United States)	FDA urged to ban agricultural antibiotic use	http://infoweb.newsbank.com/resources/doc/nb/news/127D892A5B9DCB30?p=AWNB	ELLYN FERGUSON, (c) Gannett News Service	1999-06-07	No	increase
USA Today (Virginia, United States)	Corralling the causes of a growing disease risk Antibiotic resistance has feedlots riding herd on food chain	http://infoweb.newsbank.com/resources/doc/nb/news/0EB773AC0004B019?p=AWNB	Robert Davis	1999-06-15	No	emerge, develop
USA Today (Virginia, United States)	Like a resistant strain, the debate won't go away	http://infoweb.newsbank.com/resources/doc/nb/news/0EB773AC00758917?p=AWNB	Anita Manning	1999-06-15	No	emerge
USA Today (Virginia, United States)	Garden shrub may help snip out hospital infections	http://infoweb.newsbank.com/resources/doc/nb/news/0EB773EB15628D50?p=AWNB	Anita Manning	2000-02-15	No	develop, increase
USA Today (Virginia, United States)	A bug the drugs can't get rid of A simple surgical procedure has left a New Jersey teacher with an infection she can't shake and opened her eyes to the dangers of hospitals	http://infoweb.newsbank.com/resources/doc/nb/news/0EB773F0A375381E?p=AWNB	Anita Manning	2000-03-09	Yes	emerge, develop
USA Today (Virginia, United States)	Treating ear infections leads to antibiotic resistance	http://infoweb.newsbank.com/resources/doc/nb/news/127D6DD0A8E87920?p=AWNB	TRACY BOYD, (c) Gannett News Service	2000-03-23	No	increase
USA Today (Virginia, United States)	Antibiotic misuse invites global disaster, WHO warns	http://infoweb.newsbank.com/resources/doc/nb/news/0EB77405C73EBB9E?p=AWNB	Steve Sternberg	2000-06-13	Yes
USA Today (Virginia, United States)	Scientists in attack mode against microbes	http://infoweb.newsbank.com/resources/doc/nb/news/0EB7741B08E014B1?p=AWNB	Anita Manning	2000-09-21	No	develop, increase
USA Today (Virginia, United States)	Drug-resistant diseases becoming worldwide public health issue	http://infoweb.newsbank.com/resources/doc/nb/news/127D6E06CB51E748?p=AWNB	DENNIS CAMIRE, (c) Gannett News Service	2000-09-21	No	emerge, develop, increase, mutate
USA Today (Virginia, United States)	Drugs found in tap water Teen discovers antibiotics in public supplies; scientists fear 'superbugs'	http://infoweb.newsbank.com/resources/doc/nb/news/0EB77424C8837979?p=AWNB	Kathleen Fackelmann	2000-11-08	Yes	rise, develop
USA Today (Virginia, United States)	Blame livestock antibiotics for infections	http://infoweb.newsbank.com/resources/doc/nb/news/0EF180D0D135452E?p=AWNB	NEWS	2001-10-11	No
USA Today (Virginia, United States)	The risk of ruining a good antibiotic is higher than the risk of anthrax	http://infoweb.newsbank.com/resources/doc/nb/news/127C8AB1A72FF3B0?p=AWNB	ELIZABETH NEUS, (c) Gannett News Service	2001-10-15	No	develop, mutate
USA Today (Virginia, United States)	New, growing threat: Resistance to Cipro antibiotic	http://infoweb.newsbank.com/resources/doc/nb/news/0EF5CC1150859A0C?p=AWNB	Dan Vergano	2001-10-24	No	develop, mutate
USA Today (Virginia, United States)	Antibiotic overuse can silence medicine's big guns	http://infoweb.newsbank.com/resources/doc/nb/news/0EFD077AC20FA493?p=AWNB	Ivan Oransky	2001-11-15	No	develop, increase
USA Today (Virginia, United States)	Microbes eat away at antibiotics	http://infoweb.newsbank.com/resources/doc/nb/news/0F662F202084B7D1?p=AWNB	Anita Manning	2002-09-30	Yes	rise, emerge, increase
USA Today (Virginia, United States)	High bacteria in poultry raises alarm	http://infoweb.newsbank.com/resources/doc/nb/news/0F7DE588452FECF9?p=AWNB	Elizabeth Weise	2002-12-11	No
USA Today (Virginia, United States)	Cut antibiotic use in food animals	http://infoweb.newsbank.com/resources/doc/nb/news/0FC31B68E11316C9?p=AWNB	Madeline Drexler	2003-07-09	No	increase
USA Today (Virginia, United States)	WHO: Antibiotics in feed unnecessary	http://infoweb.newsbank.com/resources/doc/nb/news/0FCF33AA315AED5C?p=AWNB	Anita Manning	2003-08-14	No	increase
USA Today (Virginia, United States)	Superbugs' infiltrate hospitals, communities - Scientists say better antibiotics needed	http://infoweb.newsbank.com/resources/doc/nb/news/11E5EB3DA1651A50?p=AWNB	Anita Manning, (c) USA TODAY	2005-12-09	No	develop, increase
USA Today (Virginia, United States)	Drug-resistant germs more common in USA	http://infoweb.newsbank.com/resources/doc/nb/news/11E5EA4BD842F7D0?p=AWNB	Anita Manning, (c) USA TODAY	2006-08-17	No	emerge, increase
USA Today (Virginia, United States)	Number of drug-resistant germs on the rise - Doctors unable to keep up	http://infoweb.newsbank.com/resources/doc/nb/news/11E5EAC2E5E9F690?p=AWNB	Anita Manning, (c) USA TODAY	2006-10-02	No	rise
USA Today (Virginia, United States)	Bans on antibiotics for poultry may not work - Resistance could be passed down	http://infoweb.newsbank.com/resources/doc/nb/news/11E5E94E806B5878?p=AWNB	Elizabeth Weise, (c) USA TODAY	2007-03-08	No	develop
USA Today (Virginia, United States)	Gonorrhea mutates to resist antibiotic treatment - Development is 'a public health wake-up call,' CDC official warns	http://infoweb.newsbank.com/resources/doc/nb/news/11E5E99AD6A9E910?p=AWNB	Rita Rubin, (c) USA TODAY	2007-04-13	No	mutate
USA Today (Virginia, United States)	Report spots risks in animal farm practices - Food production takes too big a toll, it says	http://infoweb.newsbank.com/resources/doc/nb/news/120608BB40F1ED98?p=AWNB	Elizabeth Weise, (c) USA TODAY	2008-04-30	No
USA Today (Virginia, United States)	Microbiologist has come to know and love germs - Falkow wins 'America's Nobel'	http://infoweb.newsbank.com/resources/doc/nb/news/125AED1F6007A560?p=AWNB	Steve Sternberg, (c) USA TODAY	2009-01-12	Yes	rise, emerge
USA Today (Virginia, United States)	FDA vs. antibiotics for animal growth	http://infoweb.newsbank.com/resources/doc/nb/news/130A9840506AD9B0?p=AWNB	ELIZABETH WEISE, (C) Gannett News Service	2010-06-28	No	develop
USA Today (Virginia, United States)	Bacteria resistance is a team effort	http://infoweb.newsbank.com/resources/doc/nb/news/131FD8019898EFA0?p=AWNB	Elizabeth Weise, (c) USA TODAY	2010-09-02	No	develop, mutate
USA Today (Virginia, United States)	New drug-resistant `superbug' reaches U.S. shores	http://infoweb.newsbank.com/resources/doc/nb/news/13244DFB905CFAE8?p=AWNB	STEVEN REINBERG, (C) Gannett News Service	2010-09-14	No	emerge, increase
USA Today (Virginia, United States)	Germ beats `last resort' antibiotics	http://infoweb.newsbank.com/resources/doc/nb/news/1324F3DEDFD17648?p=AWNB	STEVE STERNBERG, (C) Gannett News Service	2010-09-16	No	develop
USA Today (Virginia, United States)	MRSA strain with outbreak potential among reports at disease conference	http://infoweb.newsbank.com/resources/doc/nb/news/13317A9232ACDEB0?p=AWNB	AMANDA GARDNER, (C) Gannett News Service	2010-10-23	No	increase
USA Today (Virginia, United States)	Salmonella linked to ground turkey	http://infoweb.newsbank.com/resources/doc/nb/news/138E6CCA7AC0F078?p=AWNB	Elizabeth Weise USA TODAY, (C) Gannett News Service	2011-08-02	No
USA Today (Virginia, United States)	FDA asks livestock industry to curb antibiotics use	http://infoweb.newsbank.com/resources/doc/nb/news/13E22522EF966F20?p=AWNB	CHRISTOPHER DOERING, Gannett Washington Bureau, (C) Gannett News Service	2012-04-11	No
USA Today (Virginia, United States)	Word's out on antibiotics, kids	http://infoweb.newsbank.com/resources/doc/nb/news/13F839B80B2754D8?p=AWNB	Michelle Healy USA TODAY x EMBARGOED for print, broadcast and online use until 12:01 a.m. MONDAY, June 18., (C) Gannett News Service	2012-06-17	No
USA Today (Virginia, United States)	New CDC strategy against the gonorrhea 'superbug' - Drug-resistant strain not in U.S., but 'likely'	http://infoweb.newsbank.com/resources/doc/nb/news/1409301727382D28?p=AWNB	Liz Szabo, USA TODAY	2012-08-10	No	rise, emerge, develop
USA Today (Virginia, United States)	Southeast paying health price for high antibiotic use	http://infoweb.newsbank.com/resources/doc/nb/news/142903E2D5900500?p=AWNB	Kim Painter Special for USA TODAY, (C) Gannett News Service	2012-11-12	No
USA Today (Virginia, United States)	DRUGS CAN'T STOP THIS KILLER - In the past decade, bacteria that resist even 'drugs of last resort' have spread to health care facilities in 42 states	http://infoweb.newsbank.com/resources/doc/nb/news/142DC9C15E329740?p=AWNB	Peter Eisler, USA TODAY	2012-11-29	No	emerge, develop, increase
USA Today (Virginia, United States)	Whooping cough may be becoming resistant to vaccines	http://infoweb.newsbank.com/resources/doc/nb/news/1446AEA73133D728?p=AWNB	Liz SzaboUSA TODAY, (C) Gannett News Service	2013-02-08	No	emerge
USA Today (Virginia, United States)	CDC sounds alarm on deadly, untreatable superbugs	http://infoweb.newsbank.com/resources/doc/nb/news/144E40EDEFCCA220?p=AWNB	Liz Szabo and Peter Eisler USA TODAY, (C) Gannett News Service	2013-03-05	No	develop
USA Today (Virginia, United States)	3 germs are urgent threats to USA's health, CDC says	http://infoweb.newsbank.com/resources/doc/nb/news/148E3033A362FD90?p=AWNB	Kim Painter, Special for USA TODAY, (C) Gannett News Service	2013-09-16	No
USA Today (Virginia, United States)	Community-spread MRSA infections related to pig manure	http://infoweb.newsbank.com/resources/doc/nb/news/148E30335C11DE08?p=AWNB	Liz Szabo, USA TODAY has 4 p.m. 9/16 embargo, (C) Gannett News Service	2013-09-16	Yes	develop
USA Today (Virginia, United States)	Antibiotic overuse threat 'urgent' - CDC: 2 million infections, 23,000 deaths each year	http://infoweb.newsbank.com/resources/doc/nb/news/148E01974DAA0C00?p=AWNB	Kim Painter, @KimPainter	2013-09-17	No
USA Today (Virginia, United States)	Salmonella shows drug resistance - Latest outbreak in the West puts many in hospital	http://infoweb.newsbank.com/resources/doc/nb/news/1495429F8F49DD38?p=AWNB	Elizabeth Weise, @eweise, USA TODAY	2013-10-09	No
USA Today (Virginia, United States)	Effort to curb antibiotics on farms shows little progress	http://infoweb.newsbank.com/resources/doc/nb/news/149BB4B8057DF5C8?p=AWNB	NEWS	2013-10-28	No	develop
USA Today (Virginia, United States)	FDA targets antibiotics in meat	http://infoweb.newsbank.com/resources/doc/nb/news/14AA8A9521A39A50?p=AWNB	Elizabeth Weise, USATODAY, (C) Gannett News Service	2013-12-11	No	rise
USA Today (Virginia, United States)	Gearing up to battle 'nightmare bacteria' - Obama's budget seeks more funding	http://infoweb.newsbank.com/resources/doc/nb/news/14C5BA0BB517E758?p=AWNB	Liz Szabo, @LizSzabo, USA TODAY	2014-03-05	No	develop
USA Today (Virginia, United States)	WHO sounds alarm on 'superbug' - Antibiotic resistance a worldwide threat	http://infoweb.newsbank.com/resources/doc/nb/news/14D87D3939855B68?p=AWNB	Kim Painter	2014-05-01	Yes	emerge
USA Today (Virginia, United States)	Fight 'superburg' threat by limiting antibiotics	http://infoweb.newsbank.com/resources/doc/nb/news/14DA53FFB74988B0?p=AWNB	NEWS	2014-05-05	No
USA Today (Virginia, United States)	Next pandemic' could be man-made - CDC warns about growing threat of antibiotic resistance	http://infoweb.newsbank.com/resources/doc/nb/news/14F3DAA2F83023D8?p=AWNB	Hoai-Tran Bui, USA TODAY	2014-07-23	Yes	mutate
USA Today (Virginia, United States)	White House has plan to fight resistance to antibiotics	http://infoweb.newsbank.com/resources/doc/nb/news/1508CD5120F0D4B0?p=AWNB	Karen Weintraub , Special for USA TODAY, (C) Gannett News Service	2014-09-18	Yes	rise, develop
Wall Street Journal (New York, United States)	New Meat-Packing Plant Tests Are Meant To Curb Harmful Drug Levels in Livestock	http://search.proquest.com/wallstreetjournal/docview/134948896/fulltextPDF?accountid=14512	MARJ CHARLIER Staff Reporter of THE WALL STREET JOURNAL	1984-08-21	No
Wall Street Journal (New York, United States)	Study Says Antibiotic-Resistant Bacteria Are Common in Infants of 2 Poor Nations	http://search.proquest.com/wallstreetjournal/docview/398174461/8B6CD3AA6FA34BF4PQ/16?accountid=14512	David Stipp	1990-08-02	No	emerge, rise
Wall Street Journal (New York, United States)	Scientists Discover Clue to How Bacteria Become Resistant to Modern Antibiotics	http://search.proquest.com/wallstreetjournal/docview/135459726/fulltextPDF?accountid=14512	Winslow, Ron	1990-11-06	No	develop, mutate, increase
Wall Street Journal (New York, United States)	Medicine: Many Infectious Diseases Thwart Drugs	http://search.proquest.com/wallstreetjournal/docview/398347765/8B6CD3AA6FA34BF4PQ/25?accountid=14512	Tanouye, Elyse	1992-08-21	No	emerge, develop, mutate, increase
Wall Street Journal (New York, United States)	In the lab: Science: TB researcher uses new tools on ancient foe	http://search.proquest.com/wallstreetjournal/docview/398375294/8B6CD3AA6FA34BF4PQ/30?accountid=14512	Tanouye, Elyse	1993-03-30	No	emerge, mutate
Wall Street Journal (New York, United States)	Bacteria causing ear infection grow resistant to drugs	http://search.proquest.com/wallstreetjournal/docview/398501699/fulltext/B9783CC047B4413CPQ/36?accountid=14512	Bishop, Jerry E.	1994-06-15	No	develop
Wall Street Journal (New York, United States)	Cyanamid lab joins with university to track harmful hospital bacteria	http://search.proquest.com/wallstreetjournal/docview/398409974/fulltext/B9783CC047B4413CPQ/40?accountid=14512	Tanouye, Elyse	1994-10-04	No	emerge
Wall Street Journal (New York, United States)	Antibiotic Resistance Rising World-Wide, Disease Center Says	http://search.proquest.com/wallstreetjournal/docview/398455031/fulltext/B9783CC047B4413CPQ/41?accountid=14512	Wall Street Journal	1995-03-24	No	increase, rise
Wall Street Journal (New York, United States)	Researchers report more patients ill with bacterium resistant to antibiotics	http://search.proquest.com/wallstreetjournal/docview/398561978/fulltext/B9783CC047B4413CPQ/43?accountid=14512	Tanouye, Elyse	1995-08-24	No	emerge, develop, rise, mutate
Wall Street Journal (New York, United States)	Bacteria Resistant To Antibiotics Have Reason to Worry --- SmithKline Scraps Traditional Lab, Uses Gene Research To Create Innovative Drug	http://search.proquest.com/wallstreetjournal/docview/398626745/fulltext/B9783CC047B4413CPQ/46?accountid=14512	Stephen D. Moore	1995-10-20	No	emerge, mutate, rise
Wall Street Journal (New York, United States)	How bacteria got smart, created defenses against antibiotics	http://search.proquest.com/wallstreetjournal/docview/398497299/fulltext/B9783CC047B4413CPQ/50?accountid=14512	Tanouye, Elyse	1996-06-25	Yes	emerge, develop, mutate
Wall Street Journal (New York, United States)	Drug makers go all out to squash 'superbugs'	http://search.proquest.com/wallstreetjournal/docview/398497534/fulltext/B9783CC047B4413CPQ/51?accountid=14512	Tanouye, Elyse	1996-06-25	No	emerge, develop, increase, rise
Wall Street Journal (New York, United States)	Finnish Curbs on Antibiotics Limit Drug-Resistant Germs	http://search.proquest.com/wallstreetjournal/docview/398602316/fulltext/B9783CC047B4413CPQ/61?accountid=14512	Wall Street Journal	1997-08-14	No	emerge, increase
Wall Street Journal (New York, United States)	Wide overuse of antibiotic cited in study	http://search.proquest.com/wallstreetjournal/docview/398584428/fulltext/B9783CC047B4413CPQ/62?accountid=14512	Gentry, Carol	1997-09-04	No	emerge
Wall Street Journal (New York, United States)	Health journal: This winter, try to avoid taking unneeded antibiotics	http://search.proquest.com/wallstreetjournal/docview/398828425/fulltext/B9783CC047B4413CPQ/63?accountid=14512	Chase, Marilyn	1997-09-15	No	rise
Wall Street Journal (New York, United States)	Germ Fighter in Household Products Is Found to Generate Resistant Strains	http://search.proquest.com/wallstreetjournal/docview/398628036/fulltext/B9783CC047B4413CPQ/70?accountid=14512	Robert Langreth and Tara Parker-Pope	1998-08-07	No	develop, mutate
Wall Street Journal (New York, United States)	Researchers Focus On Stubborn Earaches That Torment Kids	http://search.proquest.com/wallstreetjournal/docview/398636533/fulltext/B9783CC047B4413CPQ/75?accountid=14512	Marilyn Chase	1999-03-29	No	increase
Wall Street Journal (New York, United States)	EU Moves Toward a Total Ban Of Antibiotics in Animal Feed	http://search.proquest.com/wallstreetjournal/docview/398652425/fulltext/B9783CC047B4413CPQ/81?accountid=14512	Brandon Mitchener	1999-07-28	No
Wall Street Journal (New York, United States)	FDA Approves Rhone-Poulenc Superbug Drug	http://search.proquest.com/wallstreetjournal/docview/398731410/fulltext/B9783CC047B4413CPQ/86?accountid=14512	Chris Adams	1999-09-22	No	increase
Wall Street Journal (New York, United States)	As Bacteria Outsmart Old Antibiotics, Drug Makers Ready New Arsenal	http://search.proquest.com/wallstreetjournal/docview/398729960/fulltext/B9783CC047B4413CPQ/87?accountid=14512	Michael Waldholz	1999-09-27	No	emerge, develop, mutate, rise
Wall Street Journal (New York, United States)	U.S. Hospitals Warned Of Drug-Resistant Bacteria	http://search.proquest.com/wallstreetjournal/docview/398852018/fulltext/B9783CC047B4413CPQ/92?accountid=14512	Wall Street Journal	2000-01-07	No
Wall Street Journal (New York, United States)	It's Getting Harder To Fight Those Bugs That Ruin Vacations	http://search.proquest.com/wallstreetjournal/docview/398688695/fulltext/B9783CC047B4413CPQ/93?accountid=14512	Marilyn Chase	2000-01-07	Yes	rise
Wall Street Journal (New York, United States)	Drug-Resistant Tuberculosis Strains Are Found at High Levels in Mexico	http://search.proquest.com/wallstreetjournal/docview/398787067/fulltext/B9783CC047B4413CPQ/97?accountid=14512	Marilyn Chase	2000-03-13	No	emerge, develop
Wall Street Journal (New York, United States)	Drug-Resistant Tuberculosis Is Rising In Areas Once Deemed Under Control	http://search.proquest.com/wallstreetjournal/docview/398893273/fulltext/B9783CC047B4413CPQ/98?accountid=14512	Sarah Lueck	2000-03-24	No	develop, rise
Wall Street Journal (New York, United States)	Novartis Method to Track Gene Changes In Plants May Help Sell Altered Crops	http://search.proquest.com/wallstreetjournal/docview/398741690/fulltext/B9783CC047B4413CPQ/99?accountid=14512	Stephen D. Moore	2000-05-23	No
Wall Street Journal (New York, United States)	Man vs. Bugs: Whose Side Is WHO On?	http://search.proquest.com/wallstreetjournal/docview/398720871/fulltext/B9783CC047B4413CPQ/100?accountid=14512	Scott Gottlieb	2000-06-19	No	develop
Wall Street Journal (New York, United States)	Overprescribing Warning May Appear on Antibiotics	http://search.proquest.com/wallstreetjournal/docview/398869849/fulltext/B9783CC047B4413CPQ/103?accountid=14512	Wall Street Journal	2000-09-20	No	develop
Wall Street Journal (New York, United States)	FDA May Ban Drugs Of Bayer and Abbott Used to Treat Poultry	http://search.proquest.com/wallstreetjournal/docview/398706680/fulltext/B9783CC047B4413CPQ/105?accountid=14512	Wall Street Journal	2000-10-30	No	increase
Wall Street Journal (New York, United States)	Drug-Resistant SalmonellaEmerges, Researchers Say	http://search.proquest.com/wallstreetjournal/docview/398728531/fulltext/B9783CC047B4413CPQ/107?accountid=14512	Wall Street Journal	2000-12-27	No	emerge
Wall Street Journal (New York, United States)	Some "Superbugs" Appear to Overcome Pharmacia Antibiotic	http://search.proquest.com/wallstreetjournal/docview/398749156/fulltext/B9783CC047B4413CPQ/110?accountid=14512	Wall Street Journal	2001-04-13	No	emerge, develop
Wall Street Journal (New York, United States)	Wide Cipro Use May Promote Other Diseases	http://search.proquest.com/wallstreetjournal/docview/398788844/C1B578A4F8964D83PQ/125?accountid=14512	David P. Hamilton	2001-11-02	No	develop, mutate, rise
Wall Street Journal (New York, United States)	Perdue Will Stop Using Antibiotic Linked To Resistant Bacteria	http://search.proquest.com/wallstreetjournal/docview/398769036/C1B578A4F8964D83PQ/132?accountid=14512	Wall Street Journal	2002-03-01	No
Wall Street Journal (New York, United States)	Some Strains of Gonorrhea Resist Cipro	http://search.proquest.com/wallstreetjournal/docview/398768869/C1B578A4F8964D83PQ/133?accountid=14512	Marilyn Chase	2002-03-05	No
Wall Street Journal (New York, United States)	Antibiotics Lose Punch Against Strep --- Cases in Pittsburgh Raise New Alarms About U.S.'s Overuse of Stronger Drugs	http://search.proquest.com/wallstreetjournal/docview/398802398/C1B578A4F8964D83PQ/136?accountid=14512	William M. Bulkeley	2002-04-18	No	emerge, increase
Wall Street Journal (New York, United States)	The Economy -- Capital: Losing the Race With Bugs	http://search.proquest.com/wallstreetjournal/docview/398969053/C1B578A4F8964D83PQ/137?accountid=14512	David Wessel	2002-04-25	Yes
Wall Street Journal (New York, United States)	Potential Ally Against Anthrax Emerges in Lab	http://search.proquest.com/wallstreetjournal/docview/399016556/C1B578A4F8964D83PQ/143?accountid=14512	David P. Hamilton	2002-08-22	Yes	mutate, increase, rise
Wall Street Journal (New York, United States)	The Informed Patient: The Battle Against Superbugs Needs Some Recruits: Patients	http://search.proquest.com/wallstreetjournal/docview/398795163/C1B578A4F8964D83PQ/147?accountid=14512	Laura Landro	2002-09-26	Yes	rise
Wall Street Journal (New York, United States)	Drug-Resistant Bacteria Cases No Longer Are Just in Hospitals	http://search.proquest.com/wallstreetjournal/docview/398846752/C1B578A4F8964D83PQ/148?accountid=14512	Marilyn Chase	2002-09-27	No
Wall Street Journal (New York, United States)	Antibiotics Labels Will Warn of Overuse	http://search.proquest.com/wallstreetjournal/docview/398790896/C1B578A4F8964D83PQ/152?accountid=14512	Wall Street Journal	2003-02-06	No	develop, mutate
Wall Street Journal (New York, United States)	Farmers Told to Curb Livestock Antibiotics	http://search.proquest.com/wallstreetjournal/docview/398978820/C1B578A4F8964D83PQ/155?accountid=14512	Wall Street Journal	2003-08-14	No
Wall Street Journal (New York, United States)	Caution Is Prescribed for Antibiotics; U.S. Agency Moves to Urge Doctors and Patients to Use Treatments in Moderation	http://search.proquest.com/wallstreetjournal/docview/398889238/C1B578A4F8964D83PQ/157?accountid=14512	McKay, Betsy	2003-09-17	No
Wall Street Journal (New York, United States)	The Informed Patient: Healthy People Are At Growing Risk From Staph Infections	http://search.proquest.com/wallstreetjournal/docview/398973812/C1B578A4F8964D83PQ/159?accountid=14512	Landro, Laura	2003-10-09	No	emerge, develop, increase, rise
Wall Street Journal (New York, United States)	FDA Announces Policy Designed To Curb Animal-Antibiotics Use	http://search.proquest.com/wallstreetjournal/docview/398862342/C1B578A4F8964D83PQ/160?accountid=14512	Anna Wilde Mathews	2003-10-24	No
Wall Street Journal (New York, United States)	Blood Test May Reduce Prescriptions for Antibiotics	http://search.proquest.com/wallstreetjournal/docview/398910535/C1B578A4F8964D83PQ/164?accountid=14512	Wall Street Journal	2004-02-19	Yes
Wall Street Journal (New York, United States)	Resistant Strain of Syphilis Arises	http://search.proquest.com/wallstreetjournal/docview/398936006/C1B578A4F8964D83PQ/170?accountid=14512	Wall Street Journal	2004-07-08	No	mutate, rise
Wall Street Journal (New York, United States)	MRSA Bug Prevalent In Skin Infections	http://search.proquest.com/wallstreetjournal/docview/398878097/C1B578A4F8964D83PQ/174?accountid=14512	Wall Street Journal	2004-12-09	No
Wall Street Journal (New York, United States)	Groups Urge FDA to Curb Animal-Feed Antibiotics	http://search.proquest.com/wallstreetjournal/docview/398979888/C1B578A4F8964D83PQ/181?accountid=14512	Sara Schaefer Munoz	2005-04-08	No	mutate
Wall Street Journal (New York, United States)	Wyeth Has New Type of Intravenous Antibiotic	http://search.proquest.com/wallstreetjournal/docview/398927544/C1B578A4F8964D83PQ/185?accountid=14512	Groeller, Greg	2005-06-01	No	mutate
Wall Street Journal (New York, United States)	Drug-Resistant TB Hits New Group; Cases Among Immigrants Rise in U.S., Report Says; California Is Most Affected	http://search.proquest.com/wallstreetjournal/docview/398935211/C1B578A4F8964D83PQ/186?accountid=14512	Chase, Marilyn	2005-06-08	No	mutate, rise
Wall Street Journal (New York, United States)	FDA Questions Use of Antibacterial Soaps; Hearing Will Probe Possible Link To Drug-Resistant Bacteria; No Clear Benefit Over Plain Soap?	http://search.proquest.com/wallstreetjournal/docview/398932854/C1B578A4F8964D83PQ/192?accountid=14512	Zhang, Jane	2005-10-18	No	emerge
Wall Street Journal (New York, United States)	Silent Epidemic: Defying Treatment, A New, Virulent Bug Sparks Health Fears; Drug-Resistant Staph Kills Quickly and Randomly; Antibiotics' Worrying Toll; Simon Sparrow Wakes Crying	http://search.proquest.com/wallstreetjournal/docview/398990307/C1B578A4F8964D83PQ/200?accountid=14512	Chase, Marilyn	2006-01-20	No	emerge, develop, rise
Wall Street Journal (New York, United States)	What You Should Know About A New, Virulent Strain of Staph	http://search.proquest.com/wallstreetjournal/docview/399014105/C1B578A4F8964D83PQ/201?accountid=14512	Chase, Marilyn	2006-01-20	No
Wall Street Journal (New York, United States)	Incentives for New Antibiotics Urged	http://search.proquest.com/wallstreetjournal/docview/398957129/C1B578A4F8964D83PQ/202?accountid=14512	Chase, Marilyn	2006-03-01	No
Wall Street Journal (New York, United States)	Drug-Resistant Staph Bacteria Seem to Be Widespread in U.S.	http://search.proquest.com/wallstreetjournal/docview/399021801/C1B578A4F8964D83PQ/207?accountid=14512	Tomsho, Robert	2006-08-17	No
Wall Street Journal (New York, United States)	The Microbial Threat	http://search.proquest.com/wallstreetjournal/docview/398999428/C1B578A4F8964D83PQ/211?accountid=14512	Masur, Henry	2007-03-22	No	develop
Wall Street Journal (New York, United States)	Evolution at Work: Watching Bacteria Grow Drug Resistant	http://search.proquest.com/wallstreetjournal/docview/399000922/C1B578A4F8964D83PQ/213?accountid=14512	Robert Lee Hotz	2007-06-08	No	increase
Wall Street Journal (New York, United States)	Hospitals Crack Down on Deadly Infections; New Testing Allows Facilities To Quickly Identify Carriers; The Hand-Washing Problem	http://search.proquest.com/wallstreetjournal/docview/399043465/F38102464A914E41PQ/215?accountid=14512	Francis, Theo	2007-06-26	No	rise
Wall Street Journal (New York, United States)	Wash Your Hands, and Don't Shave Your Legs: Advice to Avoid Infection	http://search.proquest.com/wallstreetjournal/docview/399048185/F38102464A914E41PQ/217?accountid=14512	Landro, Laura	2007-10-23	No
Wall Street Journal (New York, United States)	Resistance of Superbug Grows; New MRSA Strain Hits Communities Of Gay Men Hardest	http://search.proquest.com/wallstreetjournal/docview/399019089/F38102464A914E41PQ/224?accountid=14512	Chase, Marilyn	2008-01-15	No
Wall Street Journal (New York, United States)	The Informed Patient: Curbing Antibiotic Use In War on 'Superbugs'	http://search.proquest.com/wallstreetjournal/docview/399094775/F38102464A914E41PQ/233?accountid=14512	Landro, Laura	2008-09-03	No	emerge
Wall Street Journal (New York, United States)	The Informed Patient: 'Superbugs' That Strike the Sickest Patients	http://search.proquest.com/wallstreetjournal/docview/399095897/F38102464A914E41PQ/235?accountid=14512	Landro, Laura	2008-10-01	No	develop, rise
Wall Street Journal (New York, United States)	Don't Forget the Bacterial Threat	http://search.proquest.com/wallstreetjournal/docview/399084931/E9F594EAD4EA4960PQ/245?accountid=14512	Schwaber, Mitchell J; Carmeli, Yehuda	2009-08-12	No	develop
Wall Street Journal (New York, United States)	World News: Gene Makes 'Superbugs' Resistant To Drugs	http://search.proquest.com/wallstreetjournal/docview/741770434/fulltext/E9F594EAD4EA4960PQ/260?accountid=14512	Wang, Shirley S; Hobson, Katherine	2010-08-12	No	rise
Wall Street Journal (New York, United States)	U.S. News: Big Blue's Tiny Bug Zapper --- IBM Researchers Develop Nanoparticle to Destroy Antibiotic-Resistent Bacteria	http://search.proquest.com/wallstreetjournal/docview/859719921/fulltext/E9F594EAD4EA4960PQ/273?accountid=14512	Winslow, Ron; Tibken, Shara	2011-04-04	Yes	develop, mutate
Wall Street Journal (New York, United States)	WHO Calls for Action on Superbugs	http://search.proquest.com/wallstreetjournal/docview/860565507/fulltext/E9F594EAD4EA4960PQ/274?accountid=14512	Sten Stovall	2011-04-07	Yes	emerge, mutate
Wall Street Journal (New York, United States)	Staph Bacteria Found in Supermarket Meat	http://search.proquest.com/wallstreetjournal/docview/862105036/fulltext/E9F594EAD4EA4960PQ/277?accountid=14512	Shirley S. Wang	2011-04-15	No
Wall Street Journal (New York, United States)	Antibiotics in Livestock Feed Raises Concerns	http://search.proquest.com/wallstreetjournal/docview/866361896/fulltext/E9F594EAD4EA4960PQ/281?accountid=14512	Bill Tomson	2011-05-13	No
Wall Street Journal (New York, United States)	Illnesses Linked to Tainted Ground Turkey	http://search.proquest.com/wallstreetjournal/docview/880515390/fulltext/E9F594EAD4EA4960PQ/291?accountid=14512	Tomson, Bill	2011-08-02	No	mutate
Wall Street Journal (New York, United States)	U.S. News: Millions Of Pounds Of Turkey Recalled	http://search.proquest.com/wallstreetjournal/docview/880988445/fulltext/E9F594EAD4EA4960PQ/292?accountid=14512	Tomson, Bill	2011-08-04	No
Wall Street Journal (New York, United States)	U.S. News: Turkey Recall Revives Battle Over Antibiotics	http://search.proquest.com/wallstreetjournal/docview/883303033/fulltext/E9F594EAD4EA4960PQ/300?accountid=14512	Tomson, Bill	2011-08-13	Yes
Wall Street Journal (New York, United States)	U.S. Falls Short on Tracking Antibiotic Resistance, GAO Says	http://search.proquest.com/wallstreetjournal/docview/889694196/fulltext/E9F594EAD4EA4960PQ/301?accountid=14512	Tomson, Bill	2011-09-14	No
Wall Street Journal (New York, United States)	FDA to Ban Some Antibiotics for Livestock	http://search.proquest.com/wallstreetjournal/docview/913538624/fulltext/E9F594EAD4EA4960PQ/307?accountid=14512	Tomson, Bill	2012-01-04	No	emerge, increase
Wall Street Journal (New York, United States)	FDA Moves to Restrict Use of Antibiotics in Livestock	http://search.proquest.com/wallstreetjournal/docview/913592248/fulltext/E9F594EAD4EA4960PQ/308?accountid=14512	Tomson, Bill	2012-01-04	No	increase
Wall Street Journal (New York, United States)	FDA Sets Partial Antibiotics Ban for Animals	http://search.proquest.com/wallstreetjournal/docview/969287418/fulltext/E9F594EAD4EA4960PQ/312?accountid=14512	Tomson, Bill	2012-04-06	No
Wall Street Journal (New York, United States)	FDA Tries to Curb Antibiotics Use on the Farm	http://search.proquest.com/wallstreetjournal/docview/993217651/fulltext/E9F594EAD4EA4960PQ/313?accountid=14512	Tomson, Bill	2012-04-11	No
Wall Street Journal (New York, United States)	India in Race to Contain Untreatable Tuberculosis	http://search.proquest.com/wallstreetjournal/docview/1021112082/fulltext/E9F594EAD4EA4960PQ/326?accountid=14512	Anand, Geeta	2012-06-20	No	develop, mutate, increase
Wall Street Journal (New York, United States)	When Hospitals Become Killers	http://search.proquest.com/wallstreetjournal/docview/1282794956/fulltext/E9F594EAD4EA4960PQ/339?accountid=14512	McCaughey, Betsy	2013-01-31	No
Wall Street Journal (New York, United States)	Global TB Fight Hits a Wall --- India's New Strategy Actually Makes Disease More Drug-Resistant, Doctors Say	http://search.proquest.com/wallstreetjournal/docview/1288057454/fulltext/E9F594EAD4EA4960PQ/342?accountid=14512	Anand, Geeta	2013-02-16	No	mutate
Wall Street Journal (New York, United States)	U.S. News: Deadly Bacterial Infections On the Rise	http://search.proquest.com/wallstreetjournal/docview/1314684256/fulltext/E9F594EAD4EA4960PQ/347?accountid=14512	Landro, Laura	2013-03-06	No	increase
Wall Street Journal (New York, United States)	U.S. to Fund Glaxo's Research on Antibiotics	http://search.proquest.com/wallstreetjournal/docview/1353639257/fulltext/E9F594EAD4EA4960PQ/350?accountid=14512	Whalen, Jeanne	2013-05-22	No	emerge
Wall Street Journal (New York, United States)	U.S. News: New Tack in Preventing Hospital Infections --- Germ-Killing Soap-Ointment Treatment for All ICU Patients Shown to Be More Effective Than Isolating Some After Screening	http://search.proquest.com/wallstreetjournal/docview/1356314266/fulltext/E9F594EAD4EA4960PQ/353?accountid=14512	Landro, Laura	2013-05-30	No	increase
Wall Street Journal (New York, United States)	Health & Wellness: Treatments Emerge for Drug-Resistant Gonorrhea	http://search.proquest.com/wallstreetjournal/docview/1400089671/fulltext/E9F594EAD4EA4960PQ/357?accountid=14512	McKay, Betsy	2013-07-16	Yes	mutate
[truncated: 14 more rows]
